# Supplementary material for: Data on Income inequality in Germany, France, Italy, Spain, the UK, and other affluent nations, 2012
Source: Data Brief. 2015 Oct 9;5:458–60. doi: 10.1016/j.dib.2015.09.023 (PMC4610951; doi:10.1016/j.dib.2015.09.023)
Supplement: Supplementary file 2 — Supplementary material [file mmc2.zip]

Archive with 2 entries (2 files):
- Table 3.docx
- DorlingTablesExcel_draft2.xlsx
