# Supplementary material for: Data on Income inequality in Germany, France, Italy, Spain, the UK, and other affluent nations, 2012
Source: Data Brief. 2015 Oct 9;5:458–60. doi: 10.1016/j.dib.2015.09.023 (PMC4610951; doi:10.1016/j.dib.2015.09.023)
Supplement: Supplementary file 2 — Supplementary material [file mmc2.zip › DorlingTablesExcel_draft2.xlsx]

## Sheet: Tables
	Table 1: Weighted estimate of households below income threshold in Euros (national number of households with a gross income below level in row header)							Table 2: Weighted estimate of households below income threshold in Euros (cumulativel proportion of households, gross annual income, %)
	Euros Gross annual	Germany	France	Italy	Spain	UK		Euros Gross annual	Germany	France	Italy	Spain	UK
	100	39559.3	24380.4	261426	341771	133823		100	0.000986144	0.000878561	0.0103184	0.0196041	0.00478558
	200	59549.8	24380.4	270733	345098	142665		200	0.00148447	0.000878561	0.0106857	0.0197949	0.00510176
	300	79775.2	24380.4	273730	349812	167170		300	0.00198866	0.000878561	0.010804	0.0200653	0.0059781
	400	79775.2	26424.4	282583	350720	171304		400	0.00198866	0.000952216	0.0111534	0.0201174	0.00612591
	500	79775.2	30939.3	303655	351726	175291		500	0.00198866	0.00111491	0.0119851	0.020175	0.0062685
	600	91079.9	30939.3	315970	356845	175291		600	0.00227046	0.00111491	0.0124712	0.0204687	0.0062685
	700	96787.9	30939.3	319513	372167	180306		700	0.00241275	0.00111491	0.012611	0.0213476	0.00644782
	800	108203	38686.2	329049	377998	182766		800	0.0026973	0.00139408	0.0129874	0.021682	0.00653581
	900	108203	38686.2	344532	388916	182766		900	0.0026973	0.00139408	0.0135985	0.0223083	0.00653581
	1000	118413	41458.8	353024	390590	182766		1000	0.00295184	0.00149399	0.0139337	0.0224043	0.00653581
	1100	119856	46245.8	359533	393236	188885		1100	0.0029878	0.00166649	0.0141906	0.0225561	0.00675462
	1200	135695	46245.8	367559	394135	191347		1200	0.00338264	0.00166649	0.0145074	0.0226077	0.00684265
	1300	139582	46245.8	369886	404475	191347		1300	0.00347954	0.00166649	0.0145992	0.0232008	0.00684265
	1400	139582	46245.8	379758	406652	196624		1400	0.00347954	0.00166649	0.0149889	0.0233256	0.00703136
	1500	139582	48488.9	394127	417640	198983		1500	0.00347954	0.00174732	0.015556	0.0239559	0.00711574
	1600	157707	48488.9	405382	424931	198983		1600	0.00393137	0.00174732	0.0160002	0.0243741	0.00711574
	1700	157707	48488.9	412416	431525	206798		1700	0.00393137	0.00174732	0.0162779	0.0247523	0.00739521
	1800	157707	48488.9	415571	444645	211299		1800	0.00393137	0.00174732	0.0164024	0.0255049	0.00755617
	1900	162303	58123.6	427953	454680	211299		1900	0.00404594	0.00209452	0.0168911	0.0260805	0.00755617
	2000	164381	70103.7	437889	462696	224621		2000	0.00409773	0.00252622	0.0172833	0.0265403	0.00803257
	2100	180519	73473.8	449670	471461	230508		2100	0.00450002	0.00264767	0.0177483	0.0270431	0.0082431
	2200	185151	73473.8	451069	478256	230508		2200	0.00461549	0.00264767	0.0178035	0.0274328	0.0082431
	2300	189140	76464.2	454837	479665	240873		2300	0.00471492	0.00275543	0.0179522	0.0275137	0.00861373
	2400	200339	81897.1	464419	481751	254165		2400	0.0049941	0.00295121	0.0183304	0.0276333	0.00908909
	2500	209957	81897.1	472280	490968	257043		2500	0.00523386	0.00295121	0.0186407	0.028162	0.00919198
	2600	216015	83005.8	478115	502050	262595		2600	0.00538487	0.00299116	0.018871	0.0287977	0.00939052
	2700	222045	83005.8	488462	508334	268560		2700	0.00553521	0.00299116	0.0192794	0.0291581	0.00960385
	2800	232004	93212.1	492403	513582	288894		2800	0.00578346	0.00335895	0.0194349	0.0294591	0.010331
	2900	247119	95632.2	497900	517063	288894		2900	0.00616025	0.00344615	0.0196519	0.0296588	0.010331
	3000	250340	110912	502060	522594	296759		3000	0.00624055	0.00399678	0.0198161	0.0299761	0.0106123
	3100	253091	112130	517348	534103	296759		3100	0.00630912	0.00404065	0.0204195	0.0306362	0.0106123
	3200	279033	114400	532726	537238	296759		3200	0.00695582	0.00412248	0.0210265	0.0308161	0.0106123
	3300	287300	114400	543099	542401	296759		3300	0.00716188	0.00412248	0.0214358	0.0311122	0.0106123
	3400	293166	118479	544528	548111	296759		3400	0.00730813	0.00426947	0.0214923	0.0314397	0.0106123
	3500	305517	121899	568436	552821	303280		3500	0.007616	0.00439271	0.0224359	0.0317099	0.0108454
	3600	307461	124024	573138	573578	303280		3600	0.00766447	0.00446925	0.0226215	0.0329006	0.0108454
	3700	335266	129124	580019	587080	312004		3700	0.0083576	0.00465307	0.0228931	0.033675	0.0111574
	3800	339604	129124	590824	590634	316576		3800	0.00846573	0.00465307	0.0233195	0.0338788	0.0113209
	3900	353632	130131	613354	597858	358331		3900	0.00881543	0.00468933	0.0242088	0.0342932	0.0128141
	4000	353632	130131	629399	612891	365059		4000	0.00881543	0.00468933	0.0248421	0.0351555	0.0130547
	4100	358296	130131	637649	629511	385946		4100	0.00893169	0.00468933	0.0251677	0.0361089	0.0138016
	4200	375066	130131	643130	638992	388825		4200	0.00934974	0.00468933	0.0253841	0.0366527	0.0139046
	4300	389784	138986	648628	651327	392994		4300	0.00971665	0.00500842	0.025601	0.0373602	0.0140537
	4400	445621	147901	662794	654152	405514		4400	0.0111086	0.00532969	0.0261602	0.0375223	0.0145014
	4500	451192	149911	678709	671828	411047		4500	0.0112474	0.00540212	0.0267883	0.0385362	0.0146993
	4600	457240	153250	689310	683866	418899		4600	0.0113982	0.00552245	0.0272067	0.0392267	0.01498
	4700	476762	157759	705519	707884	422857		4700	0.0118848	0.00568493	0.0278465	0.0406044	0.0151216
	4800	486448	173525	732083	731995	435031		4800	0.0121263	0.00625306	0.028895	0.0419873	0.0155569
	4900	495331	177250	737575	777304	453332		4900	0.0123477	0.00638731	0.0291117	0.0445863	0.0162114
	5000	523958	183446	749806	802751	475597		5000	0.0130614	0.00661058	0.0295945	0.0460459	0.0170076
	5100	544552	193453	758834	850424	500296		5100	0.0135747	0.00697116	0.0299508	0.0487805	0.0178908
	5200	560670	206263	770844	929859	508833		5200	0.0139765	0.00743279	0.0304248	0.0533369	0.0181961
	5300	581312	208453	775438	941388	516211		5300	0.0144911	0.0075117	0.0306062	0.0539982	0.01846
	5400	585037	213156	795034	964992	522448		5400	0.014584	0.00768119	0.0313796	0.0553521	0.018683
	5500	585037	223148	811524	986568	535774		5500	0.014584	0.00804124	0.0320305	0.0565897	0.0191596
	5600	598666	227312	826131	996443	547294		5600	0.0149237	0.00819132	0.032607	0.0571561	0.0195715
	5700	616103	234494	834037	1.03238e+06	549307		5700	0.0153584	0.0084501	0.032919	0.0592177	0.0196435
	5800	637133	238529	847469	1.04768e+06	559705		5800	0.0158826	0.00859552	0.0334492	0.060095	0.0200154
	5900	657439	243951	866639	1.06512e+06	572253		5900	0.0163888	0.00879092	0.0342058	0.0610956	0.0204641
	6000	688125	243951	884606	1.08027e+06	579123		6000	0.0171538	0.00879092	0.034915	0.0619643	0.0207097
	6100	730147	249511	896826	1.13666e+06	600064		6100	0.0182013	0.00899127	0.0353973	0.0651991	0.0214586
	6200	749248	263264	928907	1.14509e+06	616516		6200	0.0186774	0.00948686	0.0366635	0.0656828	0.0220469
	6300	779241	267359	948994	1.16624e+06	640777		6300	0.0194251	0.00963442	0.0374563	0.0668956	0.0229145
	6400	792759	273327	966550	1.20369e+06	648868		6400	0.0197621	0.00984949	0.0381493	0.0690437	0.0232039
	6500	829375	287435	1.00934e+06	1.22237e+06	674552		6500	0.0206749	0.0103579	0.039838	0.0701151	0.0241223
	6600	875992	297164	1.05625e+06	1.22995e+06	718055		6600	0.021837	0.0107085	0.0416898	0.0705502	0.025678
	6700	923281	297164	1.07941e+06	1.27472e+06	737927		6700	0.0230158	0.0107085	0.0426037	0.0731184	0.0263887
	6800	967614	301766	1.10242e+06	1.29595e+06	771997		6800	0.0241209	0.0108743	0.0435119	0.0743361	0.027607
	6900	1.01139e+06	309173	1.13421e+06	1.31114e+06	791869		6900	0.0252123	0.0111412	0.0447669	0.0752072	0.0283176
	7000	1.03884e+06	327161	1.15501e+06	1.32555e+06	841109		7000	0.0258964	0.0117894	0.0455879	0.0760336	0.0300785
	7100	1.08292e+06	330557	1.17784e+06	1.42794e+06	870994		7100	0.0269953	0.0119118	0.0464887	0.0819066	0.0311472
	7200	1.11896e+06	352840	1.19655e+06	1.44505e+06	885529		7200	0.0278937	0.0127148	0.0472274	0.0828881	0.031667
	7300	1.21006e+06	358841	1.23766e+06	1.54161e+06	916500		7300	0.0301646	0.012931	0.0488499	0.0884269	0.0327745
	7400	1.27764e+06	365814	1.26776e+06	1.55765e+06	957543		7400	0.0318493	0.0131823	0.0500378	0.0893472	0.0342422
	7500	1.3393e+06	371751	1.29264e+06	1.59268e+06	1.00359e+06		7500	0.0333864	0.0133962	0.05102	0.0913562	0.0358888
	7600	1.42133e+06	383849	1.31725e+06	1.62515e+06	1.03031e+06		7600	0.0354312	0.0138322	0.0519913	0.0932187	0.0368444
	7700	1.45666e+06	384891	1.33773e+06	1.65515e+06	1.08514e+06		7700	0.0363119	0.0138697	0.0527996	0.0949394	0.038805
	7800	1.53552e+06	399149	1.37949e+06	1.70606e+06	1.11539e+06		7800	0.0382778	0.0143835	0.0544477	0.0978598	0.0398871
	7900	1.64248e+06	412023	1.40536e+06	1.7575e+06	1.15757e+06		7900	0.0409441	0.0148475	0.0554687	0.100811	0.0413954
	8000	1.78037e+06	419872	1.44193e+06	1.80056e+06	1.18778e+06		8000	0.0443815	0.0151303	0.0569122	0.10328	0.0424756
	8100	1.87063e+06	429074	1.48561e+06	1.829e+06	1.23962e+06		8100	0.0466315	0.0154619	0.0586363	0.104912	0.0443295
	8200	1.99752e+06	442064	1.54259e+06	1.86694e+06	1.27307e+06		8200	0.0497946	0.01593	0.0608852	0.107088	0.0455256
	8300	2.10601e+06	472607	1.59467e+06	1.90302e+06	1.30939e+06		8300	0.0524991	0.0170306	0.0629411	0.109157	0.0468245
	8400	2.1954e+06	485282	1.63671e+06	1.92803e+06	1.36571e+06		8400	0.0547275	0.0174874	0.0646003	0.110592	0.0488385
	8500	2.31406e+06	500948	1.71498e+06	2.19e+06	1.39586e+06		8500	0.0576855	0.0180519	0.0676893	0.125619	0.0499167
	8600	2.49163e+06	567072	1.7498e+06	2.2217e+06	1.45236e+06		8600	0.062112	0.0204347	0.0690637	0.127437	0.0519371
	8700	2.57812e+06	582511	1.80213e+06	2.25689e+06	1.48175e+06		8700	0.064268	0.0209911	0.0711291	0.129456	0.0529883
	8800	2.65885e+06	613711	1.85924e+06	2.28887e+06	1.52636e+06		8800	0.0662805	0.0221154	0.0733834	0.13129	0.0545833
	8900	2.73526e+06	628921	1.91311e+06	2.32215e+06	1.58079e+06		8900	0.0681853	0.0226635	0.0755096	0.133199	0.0565298
	9000	2.78743e+06	646116	1.93669e+06	2.35627e+06	1.63724e+06		9000	0.0694858	0.0232831	0.0764404	0.135156	0.0585487
	9100	2.85861e+06	673680	1.96479e+06	2.38837e+06	1.65872e+06		9100	0.0712602	0.0242764	0.0775492	0.136997	0.0593169
	9200	2.92104e+06	706704	2.00306e+06	2.4714e+06	1.69232e+06		9200	0.0728163	0.0254665	0.0790598	0.14176	0.0605183
	9300	2.97127e+06	726810	2.04761e+06	2.51316e+06	1.74655e+06		9300	0.0740685	0.026191	0.0808184	0.144155	0.0624576
	9400	3.07549e+06	752828	2.08705e+06	2.55083e+06	1.84729e+06		9400	0.0766667	0.0271286	0.0823749	0.146316	0.0660599
	9500	3.17933e+06	757336	2.12429e+06	2.57142e+06	1.91405e+06		9500	0.0792552	0.027291	0.0838446	0.147497	0.0684475
	9600	3.24436e+06	783527	2.19939e+06	2.61167e+06	1.96413e+06		9600	0.0808763	0.0282348	0.0868088	0.149806	0.0702384
	9700	3.34099e+06	803935	2.25176e+06	2.67165e+06	2.02636e+06		9700	0.083285	0.0289702	0.0888759	0.153246	0.0724638
	9800	3.41614e+06	832328	2.28088e+06	2.69438e+06	2.07919e+06		9800	0.0851586	0.0299934	0.0900253	0.15455	0.074353
	9900	3.51983e+06	870664	2.32374e+06	2.80207e+06	2.14865e+06		9900	0.0877433	0.0313748	0.0917169	0.160727	0.0768367
	10000	3.60006e+06	888245	2.35073e+06	2.85798e+06	2.20539e+06		10000	0.0897432	0.0320084	0.0927822	0.163934	0.0788658
	10100	3.71065e+06	923314	2.38808e+06	2.91637e+06	2.23592e+06		10100	0.0925	0.0332721	0.0942563	0.167283	0.0799577
	10200	3.76888e+06	953676	2.42096e+06	2.96182e+06	2.26435e+06		10200	0.0939517	0.0343662	0.0955541	0.169891	0.0809742
	10300	3.86316e+06	990707	2.45761e+06	3.01558e+06	2.30197e+06		10300	0.096302	0.0357007	0.0970007	0.172974	0.0823197
	10400	3.92795e+06	1.01571e+06	2.47974e+06	3.08274e+06	2.37475e+06		10400	0.097917	0.0366016	0.0978741	0.176826	0.0849221
	10500	4.02813e+06	1.03796e+06	2.52447e+06	3.14131e+06	2.42345e+06		10500	0.100414	0.0374034	0.0996397	0.180186	0.0866639
	10600	4.10736e+06	1.05212e+06	2.58606e+06	3.20021e+06	2.44722e+06		10600	0.102389	0.0379136	0.10207	0.183564	0.0875137
	10700	4.16749e+06	1.09453e+06	2.61763e+06	3.23357e+06	2.54252e+06		10700	0.103888	0.039442	0.103317	0.185478	0.0909217
	10800	4.2169e+06	1.15234e+06	2.65039e+06	3.25538e+06	2.59213e+06		10800	0.10512	0.0415253	0.10461	0.186729	0.0926958
	10900	4.29835e+06	1.18907e+06	2.7008e+06	3.30251e+06	2.64247e+06		10900	0.107151	0.0428489	0.106599	0.189432	0.094496
	11000	4.37658e+06	1.24369e+06	2.74085e+06	3.33164e+06	2.68748e+06		11000	0.109101	0.0448171	0.10818	0.191103	0.0961056
	11100	4.48545e+06	1.29652e+06	2.77422e+06	3.36218e+06	2.78527e+06		11100	0.111815	0.0467206	0.109497	0.192855	0.0996028
	11200	4.5409e+06	1.32545e+06	2.8047e+06	3.38916e+06	2.83063e+06		11200	0.113197	0.0477634	0.1107	0.194403	0.101225
	11300	4.59415e+06	1.36207e+06	2.84667e+06	3.44707e+06	2.86103e+06		11300	0.114524	0.049083	0.112357	0.197725	0.102312
	11400	4.67823e+06	1.39642e+06	2.87884e+06	3.47779e+06	2.90329e+06		11400	0.11662	0.0503207	0.113626	0.199487	0.103823
	11500	4.78834e+06	1.43346e+06	2.91732e+06	3.50445e+06	2.93477e+06		11500	0.119365	0.0516556	0.115145	0.201016	0.104949
	11600	4.85995e+06	1.47486e+06	2.95819e+06	3.52717e+06	2.98581e+06		11600	0.12115	0.0531475	0.116758	0.202319	0.106774
	11700	4.90353e+06	1.51837e+06	3.01133e+06	3.54996e+06	3.07436e+06		11700	0.122237	0.0547151	0.118856	0.203626	0.109941
	11800	4.98895e+06	1.56826e+06	3.04469e+06	3.58828e+06	3.16328e+06		11800	0.124366	0.056513	0.120173	0.205824	0.11312
	11900	5.05149e+06	1.62945e+06	3.08895e+06	3.62662e+06	3.22063e+06		11900	0.125925	0.058718	0.121919	0.208023	0.115171
	12000	5.10416e+06	1.67054e+06	3.12359e+06	3.6681e+06	3.29902e+06		12000	0.127238	0.0601987	0.123287	0.210403	0.117975
	12100	5.20728e+06	1.68878e+06	3.16074e+06	3.73971e+06	3.32502e+06		12100	0.129809	0.0608561	0.124753	0.214511	0.118905
	12200	5.25051e+06	1.72417e+06	3.1967e+06	3.75766e+06	3.39746e+06		12200	0.130886	0.0621315	0.126172	0.21554	0.121495
	12300	5.33101e+06	1.75715e+06	3.25062e+06	3.78826e+06	3.47344e+06		12300	0.132893	0.06332	0.128301	0.217295	0.124212
	12400	5.39824e+06	1.78885e+06	3.27676e+06	3.83406e+06	3.534e+06		12400	0.134569	0.064462	0.129332	0.219922	0.126378
	12500	5.47794e+06	1.83023e+06	3.31724e+06	3.8553e+06	3.59984e+06		12500	0.136556	0.0659534	0.13093	0.221141	0.128732
	12600	5.58128e+06	1.87027e+06	3.35233e+06	3.88599e+06	3.65382e+06		12600	0.139132	0.0673962	0.132315	0.222901	0.130662
	12700	5.65448e+06	1.91909e+06	3.39385e+06	4.00421e+06	3.72995e+06		12700	0.140957	0.0691553	0.133954	0.229682	0.133385
	12800	5.71147e+06	1.97843e+06	3.45839e+06	4.03102e+06	3.79442e+06		12800	0.142377	0.0712937	0.136501	0.23122	0.135691
	12900	5.78982e+06	2.00848e+06	3.51551e+06	4.07402e+06	3.88053e+06		12900	0.14433	0.0723765	0.138756	0.233687	0.13877
	13000	5.84078e+06	2.05775e+06	3.57185e+06	4.10256e+06	3.94462e+06		13000	0.1456	0.0741519	0.140979	0.235323	0.141062
	13100	5.94085e+06	2.09175e+06	3.60303e+06	4.14346e+06	3.99436e+06		13100	0.148095	0.0753772	0.14221	0.23767	0.14284
	13200	5.97702e+06	2.13199e+06	3.64694e+06	4.16274e+06	4.03596e+06		13200	0.148997	0.0768275	0.143943	0.238776	0.144328
	13300	6.07356e+06	2.16236e+06	3.68509e+06	4.22363e+06	4.09944e+06		13300	0.151403	0.0779217	0.145449	0.242268	0.146598
	13400	6.15751e+06	2.19095e+06	3.75717e+06	4.25442e+06	4.20447e+06		13400	0.153496	0.0789521	0.148294	0.244034	0.150354
	13500	6.22076e+06	2.23316e+06	3.84342e+06	4.28893e+06	4.26931e+06		13500	0.155073	0.0804731	0.151698	0.246014	0.152673
	13600	6.27158e+06	2.33551e+06	3.88599e+06	4.32422e+06	4.30934e+06		13600	0.15634	0.0841613	0.153378	0.248038	0.154104
	13700	6.33839e+06	2.38857e+06	3.92963e+06	4.35433e+06	4.37077e+06		13700	0.158005	0.0860734	0.155101	0.249765	0.156301
	13800	6.40499e+06	2.42511e+06	3.97909e+06	4.39348e+06	4.45765e+06		13800	0.159665	0.08739	0.157053	0.252011	0.159408
	13900	6.49193e+06	2.49402e+06	4.0241e+06	4.43106e+06	4.5283e+06		13900	0.161832	0.0898732	0.158829	0.254167	0.161934
	14000	6.58077e+06	2.56247e+06	4.08255e+06	4.45794e+06	4.60827e+06		14000	0.164047	0.09234	0.161137	0.255708	0.164794
	14100	6.64814e+06	2.6018e+06	4.11098e+06	4.54446e+06	4.67815e+06		14100	0.165727	0.0937573	0.162258	0.260671	0.167293
	14200	6.72292e+06	2.66119e+06	4.17806e+06	4.57068e+06	4.7535e+06		14200	0.167591	0.0958972	0.164906	0.262175	0.169988
	14300	6.78907e+06	2.7197e+06	4.25056e+06	4.63681e+06	4.81149e+06		14300	0.16924	0.0980058	0.167768	0.265968	0.172062
	14400	6.82725e+06	2.76612e+06	4.2937e+06	4.66479e+06	4.8778e+06		14400	0.170192	0.0996784	0.16947	0.267573	0.174433
	14500	6.92402e+06	2.81068e+06	4.34487e+06	4.73546e+06	4.96316e+06		14500	0.172604	0.101284	0.17149	0.271627	0.177485
	14600	6.99118e+06	2.85443e+06	4.41259e+06	4.7811e+06	5.02955e+06		14600	0.174278	0.102861	0.174163	0.274245	0.179859
	14700	7.06158e+06	2.91925e+06	4.47334e+06	4.80967e+06	5.0903e+06		14700	0.176033	0.105197	0.176561	0.275883	0.182032
	14800	7.1461e+06	2.95617e+06	4.51187e+06	4.85277e+06	5.14634e+06		14800	0.17814	0.106527	0.178082	0.278356	0.184036
	14900	7.2187e+06	2.97859e+06	4.5589e+06	4.88575e+06	5.20664e+06		14900	0.17995	0.107335	0.179938	0.280247	0.186192
	15000	7.26629e+06	3.00803e+06	4.60435e+06	4.91894e+06	5.30323e+06		15000	0.181136	0.108396	0.181732	0.282151	0.189646
	15100	7.38752e+06	3.04445e+06	4.64888e+06	4.9776e+06	5.36309e+06		15100	0.184158	0.109708	0.183489	0.285516	0.191787
	15200	7.44006e+06	3.08474e+06	4.70548e+06	5.02524e+06	5.41416e+06		15200	0.185468	0.11116	0.185723	0.288249	0.193613
	15300	7.49732e+06	3.14405e+06	4.74519e+06	5.06195e+06	5.51833e+06		15300	0.186895	0.113298	0.18729	0.290354	0.197338
	15400	7.56121e+06	3.20581e+06	4.81211e+06	5.106e+06	5.61385e+06		15400	0.188488	0.115523	0.189932	0.292881	0.200754
	15500	7.61083e+06	3.25264e+06	4.85949e+06	5.19716e+06	5.67027e+06		15500	0.189725	0.11721	0.191802	0.29811	0.202772
	15600	7.67501e+06	3.29164e+06	4.90821e+06	5.23271e+06	5.72258e+06		15600	0.191325	0.118616	0.193725	0.300149	0.204643
	15700	7.78112e+06	3.34194e+06	4.97422e+06	5.31086e+06	5.76478e+06		15700	0.19397	0.120428	0.19633	0.304632	0.206152
	15800	7.84654e+06	3.3871e+06	5.02309e+06	5.3603e+06	5.84882e+06		15800	0.195601	0.122056	0.198259	0.307468	0.209157
	15900	7.92186e+06	3.42761e+06	5.08143e+06	5.41254e+06	5.92309e+06		15900	0.197478	0.123516	0.200562	0.310464	0.211813
	16000	7.96586e+06	3.44926e+06	5.14453e+06	5.46833e+06	6.00091e+06		16000	0.198575	0.124296	0.203052	0.313664	0.214596
	16100	8.0374e+06	3.48916e+06	5.18802e+06	5.52569e+06	6.03728e+06		16100	0.200359	0.125734	0.204769	0.316954	0.215896
	16200	8.08129e+06	3.53307e+06	5.2376e+06	5.57363e+06	6.10328e+06		16200	0.201452	0.127316	0.206726	0.319704	0.218256
	16300	8.15376e+06	3.58663e+06	5.26904e+06	5.62786e+06	6.14306e+06		16300	0.203259	0.129246	0.207967	0.322815	0.219679
	16400	8.25563e+06	3.6393e+06	5.31943e+06	5.6773e+06	6.1998e+06		16400	0.205799	0.131144	0.209955	0.325651	0.221708
	16500	8.31029e+06	3.70429e+06	5.36185e+06	5.72341e+06	6.24491e+06		16500	0.207161	0.133486	0.21163	0.328296	0.223321
	16600	8.37295e+06	3.75908e+06	5.41252e+06	5.77399e+06	6.3306e+06		16600	0.208723	0.13546	0.21363	0.331197	0.226386
	16700	8.45688e+06	3.81402e+06	5.45063e+06	5.81889e+06	6.37712e+06		16700	0.210815	0.13744	0.215134	0.333772	0.228049
	16800	8.49487e+06	3.84818e+06	5.50834e+06	5.85131e+06	6.432e+06		16800	0.211762	0.138671	0.217412	0.335632	0.230012
	16900	8.56556e+06	3.89373e+06	5.5536e+06	5.99502e+06	6.49054e+06		16900	0.213525	0.140313	0.219198	0.343876	0.232105
	17000	8.61788e+06	3.9149e+06	5.6282e+06	6.02241e+06	6.54156e+06		17000	0.214829	0.141076	0.222142	0.345446	0.233929
	17100	8.70398e+06	3.96449e+06	5.67043e+06	6.0583e+06	6.60283e+06		17100	0.216975	0.142863	0.223809	0.347505	0.236121
	17200	8.78545e+06	4.02004e+06	5.71438e+06	6.07918e+06	6.65372e+06		17200	0.219006	0.144864	0.225544	0.348703	0.23794
	17300	8.9099e+06	4.08825e+06	5.76824e+06	6.11973e+06	6.71536e+06		17300	0.222108	0.147322	0.22767	0.351029	0.240145
	17400	9.00907e+06	4.15861e+06	5.81888e+06	6.14909e+06	6.78574e+06		17400	0.224581	0.149858	0.229668	0.352713	0.242662
	17500	9.09458e+06	4.24211e+06	5.86395e+06	6.18501e+06	6.82128e+06		17500	0.226712	0.152867	0.231447	0.354773	0.243933
	17600	9.17294e+06	4.30602e+06	5.89692e+06	6.25041e+06	6.84531e+06		17600	0.228666	0.15517	0.232749	0.358525	0.244792
	17700	9.22327e+06	4.36514e+06	5.9552e+06	6.30416e+06	6.92715e+06		17700	0.22992	0.1573	0.235049	0.361608	0.247718
	17800	9.30284e+06	4.40865e+06	6.00216e+06	6.33912e+06	6.96863e+06		17800	0.231904	0.158868	0.236902	0.363613	0.249202
	17900	9.39099e+06	4.45001e+06	6.05026e+06	6.3822e+06	7.04443e+06		17900	0.234101	0.160358	0.238801	0.366084	0.251912
	18000	9.46714e+06	4.5018e+06	6.11185e+06	6.40529e+06	7.15462e+06		18000	0.235999	0.162225	0.241232	0.367408	0.255853
	18100	9.56752e+06	4.54191e+06	6.15899e+06	6.48687e+06	7.22366e+06		18100	0.238502	0.16367	0.243092	0.372088	0.258322
	18200	9.63398e+06	4.58696e+06	6.21913e+06	6.51533e+06	7.3302e+06		18200	0.240158	0.165294	0.245466	0.37372	0.262132
	18300	9.7031e+06	4.63426e+06	6.2651e+06	6.60007e+06	7.37642e+06		18300	0.241882	0.166998	0.247281	0.378581	0.263785
	18400	9.7809e+06	4.67485e+06	6.29922e+06	6.64502e+06	7.45205e+06		18400	0.243821	0.168461	0.248627	0.381159	0.266489
	18500	9.86738e+06	4.73366e+06	6.33989e+06	6.69554e+06	7.5259e+06		18500	0.245977	0.17058	0.250232	0.384057	0.26913
	18600	9.91735e+06	4.78183e+06	6.40347e+06	6.71909e+06	7.59722e+06		18600	0.247222	0.172316	0.252742	0.385408	0.27168
	18700	9.96745e+06	4.81923e+06	6.44536e+06	6.77395e+06	7.66642e+06		18700	0.248471	0.173664	0.254395	0.388555	0.274155
	18800	1.00232e+07	4.87253e+06	6.48844e+06	6.79963e+06	7.73461e+06		18800	0.24986	0.175584	0.256096	0.390028	0.276594
	18900	1.00987e+07	4.94158e+06	6.53036e+06	6.84423e+06	7.78924e+06		18900	0.251743	0.178072	0.25775	0.392586	0.278547
	19000	1.02156e+07	5.00135e+06	6.5878e+06	6.89041e+06	7.84473e+06		19000	0.254658	0.180226	0.260017	0.395235	0.280532
	19100	1.02791e+07	5.0608e+06	6.63458e+06	6.93675e+06	7.90489e+06		19100	0.25624	0.182368	0.261864	0.397893	0.282683
	19200	1.03998e+07	5.11707e+06	6.66643e+06	6.97696e+06	7.96181e+06		19200	0.25925	0.184396	0.263121	0.4002	0.284718
	19300	1.05097e+07	5.16014e+06	6.69864e+06	7.01379e+06	7.98916e+06		19300	0.261988	0.185948	0.264392	0.402312	0.285697
	19400	1.05785e+07	5.20599e+06	6.74818e+06	7.03661e+06	8.05909e+06		19400	0.263704	0.187601	0.266347	0.403621	0.288197
	19500	1.0658e+07	5.26289e+06	6.79519e+06	7.06253e+06	8.09501e+06		19500	0.265686	0.189651	0.268203	0.405108	0.289482
	19600	1.07483e+07	5.31305e+06	6.86883e+06	7.10492e+06	8.1627e+06		19600	0.267937	0.191459	0.27111	0.407539	0.291902
	19700	1.08227e+07	5.36338e+06	6.90518e+06	7.18075e+06	8.21096e+06		19700	0.269791	0.193272	0.272544	0.411889	0.293628
	19800	1.0886e+07	5.45239e+06	6.95392e+06	7.21648e+06	8.25896e+06		19800	0.271369	0.19648	0.274468	0.413938	0.295345
	19900	1.09397e+07	5.48494e+06	7.00213e+06	7.2452e+06	8.32261e+06		19900	0.272707	0.197653	0.276371	0.415586	0.297621
	20000	1.10237e+07	5.53184e+06	7.05353e+06	7.27812e+06	8.36375e+06		20000	0.274801	0.199343	0.278399	0.417474	0.299092
	20100	1.11034e+07	5.59607e+06	7.09966e+06	7.32045e+06	8.42826e+06		20100	0.27679	0.201657	0.28022	0.419902	0.301399
	20200	1.11669e+07	5.64622e+06	7.14984e+06	7.35596e+06	8.47287e+06		20200	0.278372	0.203465	0.282201	0.421939	0.302994
	20300	1.12306e+07	5.68583e+06	7.21922e+06	7.38641e+06	8.53898e+06		20300	0.279958	0.204892	0.284939	0.423686	0.305359
	20400	1.12892e+07	5.72531e+06	7.27257e+06	7.42256e+06	8.61685e+06		20400	0.28142	0.206315	0.287045	0.42576	0.308143
	20500	1.13736e+07	5.7843e+06	7.32681e+06	7.47267e+06	8.66467e+06		20500	0.283523	0.20844	0.289186	0.428634	0.309853
	20600	1.14448e+07	5.84122e+06	7.36345e+06	7.50522e+06	8.72315e+06		20600	0.2853	0.210491	0.290632	0.430501	0.311945
	20700	1.15343e+07	5.89579e+06	7.43608e+06	7.54364e+06	8.77912e+06		20700	0.28753	0.212458	0.293499	0.432705	0.313946
	20800	1.16119e+07	5.94517e+06	7.4806e+06	7.59659e+06	8.90126e+06		20800	0.289465	0.214237	0.295256	0.435741	0.318314
	20900	1.16771e+07	6.00765e+06	7.57602e+06	7.63761e+06	8.96372e+06		20900	0.29109	0.216489	0.299022	0.438095	0.320547
	21000	1.17369e+07	6.03768e+06	7.61899e+06	7.66337e+06	9.03357e+06		21000	0.292582	0.217571	0.300718	0.439572	0.323045
	21100	1.18356e+07	6.11751e+06	7.67189e+06	7.77124e+06	9.11105e+06		21100	0.295041	0.220448	0.302806	0.44576	0.325816
	21200	1.19052e+07	6.19489e+06	7.73227e+06	7.80606e+06	9.17097e+06		21200	0.296775	0.223236	0.305189	0.447757	0.327959
	21300	1.19769e+07	6.24843e+06	7.77742e+06	7.843e+06	9.22534e+06		21300	0.298563	0.225165	0.306971	0.449876	0.329903
	21400	1.20576e+07	6.30592e+06	7.83781e+06	7.87647e+06	9.2718e+06		21400	0.300575	0.227237	0.309355	0.451796	0.331564
	21500	1.2104e+07	6.37774e+06	7.91557e+06	7.90913e+06	9.31911e+06		21500	0.301732	0.229825	0.312424	0.453669	0.333256
	21600	1.21784e+07	6.45742e+06	7.96452e+06	7.93975e+06	9.36249e+06		21600	0.303585	0.232696	0.314356	0.455425	0.334808
	21700	1.22515e+07	6.51815e+06	8.0191e+06	7.99942e+06	9.40875e+06		21700	0.305408	0.234885	0.31651	0.458848	0.336462
	21800	1.23314e+07	6.60913e+06	8.06898e+06	8.04321e+06	9.49064e+06		21800	0.3074	0.238164	0.318479	0.46136	0.33939
	21900	1.24355e+07	6.66969e+06	8.11814e+06	8.06758e+06	9.54812e+06		21900	0.309995	0.240346	0.320419	0.462757	0.341446
	22000	1.25305e+07	6.70844e+06	8.16147e+06	8.09836e+06	9.60259e+06		22000	0.312364	0.241742	0.32213	0.464523	0.343394
	22100	1.2578e+07	6.74721e+06	8.22565e+06	8.15735e+06	9.63967e+06		22100	0.313547	0.243139	0.324662	0.467907	0.34472
	22200	1.26543e+07	6.80373e+06	8.27941e+06	8.18051e+06	9.72717e+06		22200	0.31545	0.245176	0.326784	0.469236	0.347849
	22300	1.27411e+07	6.91984e+06	8.36437e+06	8.21037e+06	9.77408e+06		22300	0.317612	0.24936	0.330138	0.470948	0.349526
	22400	1.27897e+07	6.95639e+06	8.42902e+06	8.23657e+06	9.81468e+06		22400	0.318824	0.250677	0.33269	0.472451	0.350978
	22500	1.28527e+07	6.99773e+06	8.48665e+06	8.2965e+06	9.86925e+06		22500	0.320395	0.252167	0.334964	0.475889	0.352929
	22600	1.29187e+07	7.0548e+06	8.53876e+06	8.32783e+06	9.9e+06		22600	0.322041	0.254223	0.337021	0.477686	0.354029
	22700	1.29808e+07	7.12338e+06	8.60996e+06	8.3716e+06	9.94364e+06		22700	0.323589	0.256695	0.339831	0.480197	0.35559
	22800	1.306e+07	7.16883e+06	8.66159e+06	8.41578e+06	9.98024e+06		22800	0.325563	0.258333	0.341869	0.48273	0.356899
	22900	1.31262e+07	7.22939e+06	8.72257e+06	8.44372e+06	1.00654e+07		22900	0.327212	0.260515	0.344276	0.484333	0.359945
	23000	1.32077e+07	7.29317e+06	8.79344e+06	8.47369e+06	1.00978e+07		23000	0.329244	0.262813	0.347073	0.486052	0.361103
	23100	1.32771e+07	7.34667e+06	8.85149e+06	8.50997e+06	1.01612e+07		23100	0.330975	0.264741	0.349364	0.488134	0.36337
	23200	1.33231e+07	7.40705e+06	8.90291e+06	8.55172e+06	1.02099e+07		23200	0.332121	0.266917	0.351394	0.490528	0.365113
	23300	1.33942e+07	7.44324e+06	8.94319e+06	8.58407e+06	1.02444e+07		23300	0.333893	0.268221	0.352983	0.492384	0.366346
	23400	1.34434e+07	7.49245e+06	9.00391e+06	8.62078e+06	1.03201e+07		23400	0.335121	0.269994	0.35538	0.494489	0.369051
	23500	1.35095e+07	7.55502e+06	9.07083e+06	8.67012e+06	1.03633e+07		23500	0.336768	0.272249	0.358021	0.497319	0.370597
	23600	1.35599e+07	7.60448e+06	9.11492e+06	8.6919e+06	1.04144e+07		23600	0.338024	0.274031	0.359762	0.498569	0.372424
	23700	1.36169e+07	7.67145e+06	9.18936e+06	8.72069e+06	1.04596e+07		23700	0.339445	0.276445	0.3627	0.50022	0.374039
	23800	1.36763e+07	7.76425e+06	9.24156e+06	8.74067e+06	1.05086e+07		23800	0.340927	0.279789	0.36476	0.501367	0.375793
	23900	1.37358e+07	7.82697e+06	9.28788e+06	8.79569e+06	1.05847e+07		23900	0.342411	0.282049	0.366588	0.504522	0.378513
	24000	1.3789e+07	7.86413e+06	9.32528e+06	8.83562e+06	1.06351e+07		24000	0.343736	0.283388	0.368064	0.506813	0.380315
	24100	1.39072e+07	7.91558e+06	9.37547e+06	8.9335e+06	1.06916e+07		24100	0.346682	0.285242	0.370045	0.512427	0.382337
	24200	1.39716e+07	7.96347e+06	9.43043e+06	8.95744e+06	1.07932e+07		24200	0.348289	0.286968	0.372215	0.5138	0.385971
	24300	1.41034e+07	8.02355e+06	9.47403e+06	8.98575e+06	1.08666e+07		24300	0.351573	0.289133	0.373935	0.515424	0.388596
	24400	1.41675e+07	8.10361e+06	9.53572e+06	9.02933e+06	1.0933e+07		24400	0.353171	0.292018	0.37637	0.517924	0.390969
	24500	1.42164e+07	8.14282e+06	9.60308e+06	9.06268e+06	1.09823e+07		24500	0.354391	0.293431	0.379029	0.519837	0.392731
	24600	1.43066e+07	8.19881e+06	9.66205e+06	9.09793e+06	1.10257e+07		24600	0.35664	0.295448	0.381357	0.521859	0.394283
	24700	1.4366e+07	8.2416e+06	9.71537e+06	9.12551e+06	1.10488e+07		24700	0.358119	0.29699	0.383461	0.523441	0.39511
	24800	1.44605e+07	8.30619e+06	9.77233e+06	9.14955e+06	1.10981e+07		24800	0.360475	0.299318	0.385709	0.52482	0.396872
	24900	1.45408e+07	8.36374e+06	9.8082e+06	9.1646e+06	1.1157e+07		24900	0.362478	0.301392	0.387125	0.525683	0.398979
	25000	1.45752e+07	8.43326e+06	9.88125e+06	9.18006e+06	1.12098e+07		25000	0.363333	0.303897	0.390008	0.52657	0.400868
	25100	1.46516e+07	8.48899e+06	9.93605e+06	9.22809e+06	1.12554e+07		25100	0.365238	0.305905	0.392171	0.529325	0.402498
	25200	1.47269e+07	8.54439e+06	9.96736e+06	9.25015e+06	1.13167e+07		25200	0.367115	0.307901	0.393407	0.53059	0.404691
	25300	1.48409e+07	8.60856e+06	1.00281e+07	9.3076e+06	1.1349e+07		25300	0.369958	0.310214	0.395804	0.533885	0.405846
	25400	1.49123e+07	8.66441e+06	1.00843e+07	9.32349e+06	1.14133e+07		25400	0.371738	0.312227	0.398022	0.534797	0.408147
	25500	1.49708e+07	8.72577e+06	1.01275e+07	9.36e+06	1.14516e+07		25500	0.373195	0.314438	0.399728	0.536891	0.409514
	25600	1.5038e+07	8.76785e+06	1.01754e+07	9.38541e+06	1.14856e+07		25600	0.374872	0.315954	0.401617	0.538349	0.410729
	25700	1.5096e+07	8.81624e+06	1.02301e+07	9.4316e+06	1.15248e+07		25700	0.376316	0.317698	0.403779	0.540998	0.412133
	25800	1.51557e+07	8.89147e+06	1.02686e+07	9.45904e+06	1.15669e+07		25800	0.377806	0.320409	0.405298	0.542572	0.413639
	25900	1.52123e+07	8.93616e+06	1.0322e+07	9.49959e+06	1.1588e+07		25900	0.379216	0.322019	0.407404	0.544898	0.414392
	26000	1.52881e+07	8.99643e+06	1.03671e+07	9.5186e+06	1.16178e+07		26000	0.381106	0.324191	0.409183	0.545988	0.415457
	26100	1.53824e+07	9.04687e+06	1.04187e+07	9.56049e+06	1.1647e+07		26100	0.383456	0.326008	0.411221	0.548391	0.416503
	26200	1.54288e+07	9.09191e+06	1.048e+07	9.59104e+06	1.16955e+07		26200	0.384614	0.327632	0.41364	0.550144	0.418236
	26300	1.54965e+07	9.146e+06	1.05149e+07	9.62292e+06	1.1748e+07		26300	0.386302	0.329581	0.415019	0.551972	0.420113
	26400	1.55567e+07	9.20001e+06	1.05803e+07	9.64778e+06	1.17938e+07		26400	0.387801	0.331527	0.417598	0.553398	0.421754
	26500	1.56584e+07	9.25751e+06	1.06357e+07	9.67514e+06	1.1858e+07		26500	0.390336	0.333599	0.419786	0.554968	0.424048
	26600	1.57256e+07	9.301e+06	1.06826e+07	9.70257e+06	1.1927e+07		26600	0.392013	0.335166	0.421639	0.556541	0.426516
	26700	1.57858e+07	9.34528e+06	1.07118e+07	9.75769e+06	1.19633e+07		26700	0.393512	0.336762	0.422791	0.559703	0.427812
	26800	1.58672e+07	9.40627e+06	1.07422e+07	9.7898e+06	1.20012e+07		26800	0.395542	0.33896	0.423991	0.561544	0.429168
	26900	1.59628e+07	9.44901e+06	1.07889e+07	9.81698e+06	1.20397e+07		26900	0.397924	0.3405	0.425835	0.563104	0.430546
	27000	1.60106e+07	9.48913e+06	1.08592e+07	9.83175e+06	1.2099e+07		27000	0.399118	0.341946	0.428606	0.563951	0.432668
	27100	1.60777e+07	9.53386e+06	1.09008e+07	9.87621e+06	1.2168e+07		27100	0.40079	0.343557	0.430248	0.566501	0.435133
	27200	1.61261e+07	9.58947e+06	1.09459e+07	9.89497e+06	1.22046e+07		27200	0.401995	0.345562	0.432031	0.567577	0.436441
	27300	1.62052e+07	9.63825e+06	1.09982e+07	9.94034e+06	1.22428e+07		27300	0.403967	0.347319	0.434092	0.57018	0.43781
	27400	1.63054e+07	9.71093e+06	1.10361e+07	9.97058e+06	1.22829e+07		27400	0.406465	0.349938	0.435589	0.571914	0.439242
	27500	1.63835e+07	9.7644e+06	1.10751e+07	1.00136e+07	1.23328e+07		27500	0.408413	0.351865	0.437129	0.57438	0.441029
	27600	1.64538e+07	9.82475e+06	1.1114e+07	1.00432e+07	1.23839e+07		27600	0.410165	0.35404	0.438663	0.57608	0.442856
	27700	1.65125e+07	9.87324e+06	1.11614e+07	1.00757e+07	1.24942e+07		27700	0.411629	0.355787	0.440534	0.577941	0.446798
	27800	1.65707e+07	9.92105e+06	1.12223e+07	1.00943e+07	1.2521e+07		27800	0.413078	0.35751	0.442938	0.579011	0.447759
	27900	1.66212e+07	9.97944e+06	1.1262e+07	1.01356e+07	1.25542e+07		27900	0.414337	0.359614	0.444505	0.58138	0.448944
	28000	1.66786e+07	1.0065e+07	1.12931e+07	1.01627e+07	1.25915e+07		28000	0.415769	0.362698	0.445734	0.582935	0.45028
	28100	1.67223e+07	1.01213e+07	1.13375e+07	1.02287e+07	1.2642e+07		28100	0.416859	0.364728	0.447485	0.586722	0.452083
	28200	1.6772e+07	1.01605e+07	1.14208e+07	1.02507e+07	1.27115e+07		28200	0.418096	0.366137	0.450773	0.587983	0.454571
	28300	1.6865e+07	1.01966e+07	1.14756e+07	1.02723e+07	1.27611e+07		28300	0.420415	0.367441	0.452938	0.58922	0.456342
	28400	1.69095e+07	1.02286e+07	1.15086e+07	1.02972e+07	1.27758e+07		28400	0.421524	0.368594	0.454238	0.590648	0.456871
	28500	1.6974e+07	1.02896e+07	1.15614e+07	1.03198e+07	1.2825e+07		28500	0.423133	0.370791	0.456321	0.591943	0.458629
	28600	1.70761e+07	1.03467e+07	1.16165e+07	1.03344e+07	1.28775e+07		28600	0.425677	0.372847	0.458499	0.592785	0.460506
	28700	1.71445e+07	1.04035e+07	1.16739e+07	1.03642e+07	1.29156e+07		28700	0.427383	0.374897	0.460763	0.594493	0.461869
	28800	1.71764e+07	1.04495e+07	1.17103e+07	1.03912e+07	1.29692e+07		28800	0.428177	0.376554	0.462201	0.596038	0.463785
	28900	1.72344e+07	1.04969e+07	1.17759e+07	1.04315e+07	1.30521e+07		28900	0.429623	0.37826	0.464789	0.598351	0.466748
	29000	1.73172e+07	1.05699e+07	1.18114e+07	1.04488e+07	1.30917e+07		29000	0.431688	0.380891	0.46619	0.599344	0.468168
	29100	1.7389e+07	1.06373e+07	1.18479e+07	1.04931e+07	1.31249e+07		29100	0.433479	0.38332	0.46763	0.601884	0.469353
	29200	1.74713e+07	1.06839e+07	1.18958e+07	1.05079e+07	1.3145e+07		29200	0.435529	0.385001	0.469521	0.602733	0.470071
	29300	1.7517e+07	1.0727e+07	1.19639e+07	1.05235e+07	1.31911e+07		29300	0.436667	0.386554	0.472209	0.603629	0.47172
	29400	1.7586e+07	1.07849e+07	1.20026e+07	1.05348e+07	1.32309e+07		29400	0.438389	0.388639	0.473738	0.604277	0.473144
	29500	1.76091e+07	1.08581e+07	1.20517e+07	1.05858e+07	1.32677e+07		29500	0.438964	0.391276	0.475673	0.607201	0.47446
	29600	1.76751e+07	1.09206e+07	1.21015e+07	1.06129e+07	1.33099e+07		29600	0.440609	0.39353	0.477639	0.608755	0.475971
	29700	1.77343e+07	1.09648e+07	1.21361e+07	1.06451e+07	1.33519e+07		29700	0.442085	0.395122	0.479005	0.610603	0.477472
	29800	1.7789e+07	1.10124e+07	1.21723e+07	1.0671e+07	1.33973e+07		29800	0.443448	0.396838	0.480434	0.612092	0.479093
	29900	1.78405e+07	1.10716e+07	1.22152e+07	1.06937e+07	1.34379e+07		29900	0.444734	0.39897	0.482128	0.61339	0.480545
	30000	1.79044e+07	1.11281e+07	1.22456e+07	1.07219e+07	1.34912e+07		30000	0.446326	0.401005	0.483327	0.615012	0.482452
	30100	1.7992e+07	1.1191e+07	1.22896e+07	1.0783e+07	1.35065e+07		30100	0.44851	0.403273	0.485066	0.618516	0.483001
	30200	1.8051e+07	1.12433e+07	1.23367e+07	1.08229e+07	1.35391e+07		30200	0.449981	0.405159	0.486923	0.620801	0.484164
	30300	1.81267e+07	1.12967e+07	1.23707e+07	1.0843e+07	1.35846e+07		30300	0.451867	0.407081	0.488265	0.621955	0.485793
	30400	1.82003e+07	1.13371e+07	1.24276e+07	1.08723e+07	1.36271e+07		30400	0.453702	0.408537	0.490513	0.623639	0.487314
	30500	1.82918e+07	1.13763e+07	1.24768e+07	1.09134e+07	1.37004e+07		30500	0.455982	0.409951	0.492455	0.625995	0.489935
	30600	1.83604e+07	1.14055e+07	1.25178e+07	1.0945e+07	1.37539e+07		30600	0.457692	0.411002	0.494072	0.627805	0.491847
	30700	1.84412e+07	1.14609e+07	1.25495e+07	1.09775e+07	1.37745e+07		30700	0.459707	0.413001	0.495325	0.629672	0.492583
	30800	1.85238e+07	1.15179e+07	1.26071e+07	1.10116e+07	1.38079e+07		30800	0.461766	0.415053	0.497596	0.631625	0.493777
	30900	1.85855e+07	1.1566e+07	1.26446e+07	1.10651e+07	1.38586e+07		30900	0.463304	0.416787	0.499075	0.634695	0.495589
	31000	1.86504e+07	1.16154e+07	1.26729e+07	1.10904e+07	1.38909e+07		31000	0.464922	0.418569	0.500192	0.636145	0.496747
	31100	1.87345e+07	1.16505e+07	1.27221e+07	1.11263e+07	1.39411e+07		31100	0.467019	0.419832	0.502137	0.638208	0.498541
	31200	1.8786e+07	1.17124e+07	1.27657e+07	1.11575e+07	1.39729e+07		31200	0.468302	0.422064	0.503855	0.639998	0.499677
	31300	1.88444e+07	1.1756e+07	1.28099e+07	1.11997e+07	1.39991e+07		31300	0.469759	0.423634	0.5056	0.642416	0.500614
	31400	1.88975e+07	1.18028e+07	1.28444e+07	1.12159e+07	1.40216e+07		31400	0.471082	0.425319	0.506962	0.643343	0.501421
	31500	1.89371e+07	1.18445e+07	1.28766e+07	1.12435e+07	1.40487e+07		31500	0.472069	0.426824	0.508235	0.644932	0.502389
	31600	1.90006e+07	1.19098e+07	1.2929e+07	1.12669e+07	1.4059e+07		31600	0.473652	0.429177	0.510302	0.646273	0.502757
	31700	1.90744e+07	1.19674e+07	1.29573e+07	1.1294e+07	1.40925e+07		31700	0.475491	0.431251	0.511417	0.647823	0.503955
	31800	1.91478e+07	1.20206e+07	1.29926e+07	1.13123e+07	1.41378e+07		31800	0.477322	0.433167	0.512812	0.648874	0.505577
	31900	1.92141e+07	1.20678e+07	1.30316e+07	1.13332e+07	1.41694e+07		31900	0.478974	0.43487	0.51435	0.650075	0.506705
	32000	1.92541e+07	1.21191e+07	1.30719e+07	1.13504e+07	1.41992e+07		32000	0.479972	0.43672	0.515942	0.651062	0.507771
	32100	1.93303e+07	1.21449e+07	1.31088e+07	1.1402e+07	1.42434e+07		32100	0.48187	0.437649	0.517399	0.654023	0.509352
	32200	1.94167e+07	1.21919e+07	1.31705e+07	1.14252e+07	1.42872e+07		32200	0.484026	0.439342	0.519832	0.655353	0.510918
	32300	1.94711e+07	1.2232e+07	1.32261e+07	1.14639e+07	1.43178e+07		32300	0.48538	0.440785	0.52203	0.657574	0.512011
	32400	1.95304e+07	1.23098e+07	1.32597e+07	1.14918e+07	1.43597e+07		32400	0.486858	0.443592	0.523355	0.659174	0.513509
	32500	1.95953e+07	1.23445e+07	1.32959e+07	1.15224e+07	1.44087e+07		32500	0.488476	0.444842	0.524783	0.660926	0.515262
	32600	1.96358e+07	1.23899e+07	1.33371e+07	1.15436e+07	1.44548e+07		32600	0.489486	0.446477	0.526411	0.662141	0.516912
	32700	1.96904e+07	1.24632e+07	1.33996e+07	1.15735e+07	1.44933e+07		32700	0.490848	0.449117	0.528876	0.663861	0.51829
	32800	1.97354e+07	1.24977e+07	1.3418e+07	1.15938e+07	1.45257e+07		32800	0.49197	0.45036	0.529601	0.665023	0.519447
	32900	1.98083e+07	1.25316e+07	1.34657e+07	1.16181e+07	1.45873e+07		32900	0.493787	0.451583	0.531485	0.666419	0.521648
	33000	1.98496e+07	1.25636e+07	1.35016e+07	1.16407e+07	1.46104e+07		33000	0.494816	0.452736	0.532901	0.667711	0.522476
	33100	1.99106e+07	1.26223e+07	1.35538e+07	1.16804e+07	1.46345e+07		33100	0.496338	0.45485	0.53496	0.669992	0.523339
	33200	1.99626e+07	1.26661e+07	1.35907e+07	1.17049e+07	1.4707e+07		33200	0.497633	0.456429	0.536417	0.671395	0.525929
	33300	2.00379e+07	1.26929e+07	1.3631e+07	1.1722e+07	1.47406e+07		33300	0.499511	0.457394	0.538011	0.672377	0.527132
	33400	2.00953e+07	1.27457e+07	1.36706e+07	1.17552e+07	1.47658e+07		33400	0.500941	0.459299	0.539573	0.674279	0.528032
	33500	2.01583e+07	1.27852e+07	1.36981e+07	1.17847e+07	1.48102e+07		33500	0.502512	0.460721	0.540657	0.675972	0.52962
	33600	2.02028e+07	1.2847e+07	1.37337e+07	1.18082e+07	1.48574e+07		33600	0.50362	0.46295	0.542063	0.677319	0.531307
	33700	2.02654e+07	1.28745e+07	1.3765e+07	1.18773e+07	1.48908e+07		33700	0.505182	0.46394	0.543297	0.681285	0.532503
	33800	2.03196e+07	1.29099e+07	1.38113e+07	1.18914e+07	1.49246e+07		33800	0.506532	0.465214	0.545125	0.682091	0.533711
	33900	2.03735e+07	1.29408e+07	1.3855e+07	1.19151e+07	1.49637e+07		33900	0.507877	0.46633	0.54685	0.683453	0.535109
	34000	2.04159e+07	1.29716e+07	1.38782e+07	1.19406e+07	1.50206e+07		34000	0.508933	0.467437	0.547767	0.684915	0.537146
	34100	2.04729e+07	1.30104e+07	1.39152e+07	1.19621e+07	1.50463e+07		34100	0.510354	0.468837	0.549227	0.68615	0.538064
	34200	2.05393e+07	1.30651e+07	1.39593e+07	1.19847e+07	1.50974e+07		34200	0.512008	0.470807	0.550968	0.687442	0.53989
	34300	2.06244e+07	1.31004e+07	1.40103e+07	1.2012e+07	1.51553e+07		34300	0.514132	0.472079	0.552981	0.689013	0.541961
	34400	2.06871e+07	1.31555e+07	1.40592e+07	1.20426e+07	1.51799e+07		34400	0.515693	0.474064	0.554911	0.690765	0.542843
	34500	2.07345e+07	1.32046e+07	1.41115e+07	1.2066e+07	1.52241e+07		34500	0.516874	0.475835	0.556974	0.69211	0.544422
	34600	2.07892e+07	1.32346e+07	1.41508e+07	1.20866e+07	1.53051e+07		34600	0.518238	0.476917	0.558525	0.693287	0.54732
	34700	2.08434e+07	1.32843e+07	1.41772e+07	1.21091e+07	1.53851e+07		34700	0.51959	0.478706	0.559569	0.694583	0.55018
	34800	2.09086e+07	1.33455e+07	1.42113e+07	1.21352e+07	1.54121e+07		34800	0.521215	0.480911	0.560915	0.69608	0.551146
	34900	2.09649e+07	1.3385e+07	1.4245e+07	1.2155e+07	1.54406e+07		34900	0.52262	0.482336	0.562244	0.697216	0.552165
	35000	2.10384e+07	1.34348e+07	1.42839e+07	1.21644e+07	1.54648e+07		35000	0.52445	0.48413	0.563778	0.697752	0.55303
	35100	2.11268e+07	1.34927e+07	1.43019e+07	1.22258e+07	1.5494e+07		35100	0.526655	0.486216	0.56449	0.701277	0.554074
	35200	2.11869e+07	1.35428e+07	1.43531e+07	1.22471e+07	1.55238e+07		35200	0.528152	0.488021	0.566509	0.702497	0.555139
	35300	2.12539e+07	1.3589e+07	1.43916e+07	1.22645e+07	1.55598e+07		35300	0.529823	0.489687	0.568029	0.703496	0.556427
	35400	2.13087e+07	1.36209e+07	1.44396e+07	1.22882e+07	1.5574e+07		35400	0.53119	0.490837	0.569922	0.704853	0.556935
	35500	2.13612e+07	1.36582e+07	1.44654e+07	1.2311e+07	1.55957e+07		35500	0.532499	0.492179	0.570944	0.70616	0.55771
	35600	2.142e+07	1.36893e+07	1.45165e+07	1.2342e+07	1.56241e+07		35600	0.533963	0.493302	0.572959	0.707937	0.558725
	35700	2.14976e+07	1.37692e+07	1.45474e+07	1.23776e+07	1.56563e+07		35700	0.535898	0.496178	0.574177	0.709982	0.559877
	35800	2.15633e+07	1.38022e+07	1.4588e+07	1.24115e+07	1.57006e+07		35800	0.537535	0.497369	0.575782	0.711924	0.561462
	35900	2.16229e+07	1.38659e+07	1.46233e+07	1.24388e+07	1.57332e+07		35900	0.539022	0.499666	0.577175	0.713492	0.562627
	36000	2.16801e+07	1.39092e+07	1.46614e+07	1.24597e+07	1.57874e+07		36000	0.540448	0.501227	0.578678	0.714692	0.564567
	36100	2.1755e+07	1.39535e+07	1.46951e+07	1.25097e+07	1.5806e+07		36100	0.542315	0.502821	0.580008	0.717561	0.565232
	36200	2.18082e+07	1.40031e+07	1.47188e+07	1.25278e+07	1.58311e+07		36200	0.543641	0.50461	0.580945	0.718598	0.566127
	36300	2.18988e+07	1.40548e+07	1.47647e+07	1.25444e+07	1.58639e+07		36300	0.545899	0.506474	0.582756	0.719547	0.567301
	36400	2.19486e+07	1.40967e+07	1.48085e+07	1.25699e+07	1.5881e+07		36400	0.547141	0.507983	0.584483	0.72101	0.567913
	36500	2.20057e+07	1.41336e+07	1.48453e+07	1.26019e+07	1.5899e+07		36500	0.548565	0.509313	0.585936	0.722847	0.568556
	36600	2.20756e+07	1.41717e+07	1.48801e+07	1.26292e+07	1.59377e+07		36600	0.550306	0.510684	0.587309	0.724411	0.569941
	36700	2.21187e+07	1.42176e+07	1.49039e+07	1.26513e+07	1.59893e+07		36700	0.551382	0.512339	0.588251	0.725682	0.571786
	36800	2.21413e+07	1.42918e+07	1.49289e+07	1.26729e+07	1.60226e+07		36800	0.551944	0.515011	0.589236	0.726917	0.572975
	36900	2.2172e+07	1.43366e+07	1.49511e+07	1.26938e+07	1.60966e+07		36900	0.552709	0.516626	0.590113	0.728118	0.575623
	37000	2.22345e+07	1.44006e+07	1.4979e+07	1.27077e+07	1.61235e+07		37000	0.554267	0.518935	0.591212	0.728915	0.576583
	37100	2.22872e+07	1.44232e+07	1.50255e+07	1.27424e+07	1.61274e+07		37100	0.555581	0.519748	0.593049	0.730908	0.576724
	37200	2.23346e+07	1.44727e+07	1.50636e+07	1.2765e+07	1.61517e+07		37200	0.556762	0.521533	0.594555	0.732202	0.577592
	37300	2.24104e+07	1.45151e+07	1.51058e+07	1.27756e+07	1.61789e+07		37300	0.558651	0.523059	0.596218	0.732811	0.578564
	37400	2.24578e+07	1.4579e+07	1.51472e+07	1.27957e+07	1.62142e+07		37400	0.559835	0.525364	0.597855	0.733966	0.579827
	37500	2.25179e+07	1.46235e+07	1.51775e+07	1.28186e+07	1.62552e+07		37500	0.561332	0.526964	0.59905	0.73528	0.581294
	37600	2.25591e+07	1.46577e+07	1.52199e+07	1.28467e+07	1.62876e+07		37600	0.56236	0.528198	0.600724	0.736891	0.582455
	37700	2.26155e+07	1.47079e+07	1.52538e+07	1.28703e+07	1.62989e+07		37700	0.563764	0.530008	0.602061	0.738243	0.582856
	37800	2.26667e+07	1.47378e+07	1.53009e+07	1.28978e+07	1.63259e+07		37800	0.565043	0.531083	0.603918	0.739821	0.583823
	37900	2.26988e+07	1.47919e+07	1.53372e+07	1.29287e+07	1.63488e+07		37900	0.565843	0.533034	0.605353	0.741594	0.584642
	38000	2.27357e+07	1.48305e+07	1.53648e+07	1.29608e+07	1.63867e+07		38000	0.566762	0.534423	0.606443	0.743432	0.585999
	38100	2.28147e+07	1.4881e+07	1.54022e+07	1.29753e+07	1.64221e+07		38100	0.568731	0.536244	0.607919	0.744268	0.587265
	38200	2.28543e+07	1.49171e+07	1.5429e+07	1.29912e+07	1.64368e+07		38200	0.569718	0.537546	0.608974	0.745178	0.58779
	38300	2.29494e+07	1.49631e+07	1.54613e+07	1.30111e+07	1.64555e+07		38300	0.572088	0.539202	0.610251	0.74632	0.588459
	38400	2.30001e+07	1.50046e+07	1.54908e+07	1.30297e+07	1.64792e+07		38400	0.573353	0.540699	0.611413	0.747389	0.589306
	38500	2.3035e+07	1.50368e+07	1.55253e+07	1.30622e+07	1.65223e+07		38500	0.574224	0.541857	0.612778	0.749252	0.590847
	38600	2.31096e+07	1.51073e+07	1.55689e+07	1.30804e+07	1.65575e+07		38600	0.576084	0.5444	0.614499	0.750292	0.592105
	38700	2.31749e+07	1.51395e+07	1.56022e+07	1.3101e+07	1.65827e+07		38700	0.577711	0.545561	0.615813	0.751475	0.593005
	38800	2.32283e+07	1.51568e+07	1.56318e+07	1.31283e+07	1.66401e+07		38800	0.579042	0.546184	0.616981	0.753043	0.595059
	38900	2.32808e+07	1.51845e+07	1.56549e+07	1.31484e+07	1.66605e+07		38900	0.58035	0.547182	0.61789	0.754193	0.595789
	39000	2.33303e+07	1.52063e+07	1.5687e+07	1.31772e+07	1.66835e+07		39000	0.581585	0.547968	0.619159	0.755844	0.596612
	39100	2.33858e+07	1.52614e+07	1.57276e+07	1.32023e+07	1.67082e+07		39100	0.582966	0.549953	0.620761	0.757284	0.597494
	39200	2.34476e+07	1.53068e+07	1.57578e+07	1.32127e+07	1.67374e+07		39200	0.584507	0.551589	0.621955	0.757884	0.598539
	39300	2.34926e+07	1.53303e+07	1.5777e+07	1.32276e+07	1.67682e+07		39300	0.585631	0.552435	0.622712	0.758735	0.599639
	39400	2.35507e+07	1.53687e+07	1.57996e+07	1.32412e+07	1.6795e+07		39400	0.587079	0.55382	0.623603	0.759519	0.600599
	39500	2.36056e+07	1.5404e+07	1.5826e+07	1.3259e+07	1.68261e+07		39500	0.588447	0.555092	0.624645	0.760538	0.60171
	39600	2.36701e+07	1.54297e+07	1.58669e+07	1.32752e+07	1.68486e+07		39600	0.590055	0.556017	0.626258	0.761466	0.602516
	39700	2.37455e+07	1.54751e+07	1.58972e+07	1.32852e+07	1.6876e+07		39700	0.591934	0.557653	0.627457	0.76204	0.603495
	39800	2.37871e+07	1.5501e+07	1.59297e+07	1.33024e+07	1.69007e+07		39800	0.592971	0.558586	0.628738	0.763027	0.604378
	39900	2.38272e+07	1.55273e+07	1.59534e+07	1.33192e+07	1.69333e+07		39900	0.593971	0.559534	0.629673	0.763993	0.605544
	40000	2.38857e+07	1.55607e+07	1.59869e+07	1.33282e+07	1.69639e+07		40000	0.59543	0.560739	0.630997	0.764507	0.606639
	40100	2.39255e+07	1.56087e+07	1.60113e+07	1.33392e+07	1.70076e+07		40100	0.596422	0.562468	0.631957	0.765138	0.608202
	40200	2.39592e+07	1.56529e+07	1.60422e+07	1.33487e+07	1.70473e+07		40200	0.597261	0.564061	0.633179	0.765681	0.609619
	40300	2.40305e+07	1.5689e+07	1.60625e+07	1.33702e+07	1.70631e+07		40300	0.599039	0.56536	0.633981	0.766919	0.610184
	40400	2.40714e+07	1.57533e+07	1.60858e+07	1.33947e+07	1.71074e+07		40400	0.600058	0.567677	0.634898	0.76832	0.611769
	40500	2.4145e+07	1.57988e+07	1.61365e+07	1.34151e+07	1.71156e+07		40500	0.601893	0.569319	0.636902	0.769495	0.612062
	40600	2.41927e+07	1.58409e+07	1.61568e+07	1.3441e+07	1.71583e+07		40600	0.603083	0.570835	0.6377	0.770979	0.613588
	40700	2.42453e+07	1.58695e+07	1.62091e+07	1.34584e+07	1.71894e+07		40700	0.604393	0.571866	0.639765	0.771975	0.614702
	40800	2.42857e+07	1.59069e+07	1.62378e+07	1.3468e+07	1.72213e+07		40800	0.605401	0.573214	0.640899	0.772526	0.615843
	40900	2.43163e+07	1.5956e+07	1.62715e+07	1.34917e+07	1.72494e+07		40900	0.606164	0.574982	0.642229	0.773885	0.616849
	41000	2.4339e+07	1.59934e+07	1.63066e+07	1.35108e+07	1.72793e+07		41000	0.60673	0.576329	0.643613	0.774984	0.617917
	41100	2.43871e+07	1.60335e+07	1.63308e+07	1.35393e+07	1.73197e+07		41100	0.607928	0.577776	0.644568	0.776618	0.619362
	41200	2.44288e+07	1.60678e+07	1.6361e+07	1.35611e+07	1.73337e+07		41200	0.608968	0.579013	0.64576	0.777867	0.619863
	41300	2.44899e+07	1.6112e+07	1.63996e+07	1.35826e+07	1.73584e+07		41300	0.610492	0.580604	0.647283	0.779102	0.620745
	41400	2.45435e+07	1.61512e+07	1.64363e+07	1.35957e+07	1.73847e+07		41400	0.611826	0.582018	0.648733	0.77985	0.621685
	41500	2.46007e+07	1.61788e+07	1.6461e+07	1.36083e+07	1.74747e+07		41500	0.613253	0.583012	0.649709	0.780577	0.624903
	41600	2.46315e+07	1.61997e+07	1.64905e+07	1.3623e+07	1.75005e+07		41600	0.614021	0.583763	0.650871	0.781419	0.625826
	41700	2.46614e+07	1.62223e+07	1.65204e+07	1.36398e+07	1.75187e+07		41700	0.614767	0.58458	0.652051	0.782381	0.626477
	41800	2.46995e+07	1.6261e+07	1.65382e+07	1.36529e+07	1.75431e+07		41800	0.615716	0.585972	0.652756	0.783131	0.62735
	41900	2.47365e+07	1.63134e+07	1.65535e+07	1.36777e+07	1.75561e+07		41900	0.616638	0.587862	0.65336	0.784558	0.627814
	42000	2.47752e+07	1.63524e+07	1.65726e+07	1.36848e+07	1.75868e+07		42000	0.617603	0.589268	0.654113	0.78496	0.628912
	42100	2.48298e+07	1.63925e+07	1.66098e+07	1.37327e+07	1.7613e+07		42100	0.618964	0.590712	0.655582	0.787711	0.629849
	42200	2.48532e+07	1.64721e+07	1.6637e+07	1.37553e+07	1.76566e+07		42200	0.619548	0.59358	0.656655	0.789006	0.631409
	42300	2.49297e+07	1.65037e+07	1.66643e+07	1.37684e+07	1.7674e+07		42300	0.621455	0.594721	0.657734	0.789757	0.63203
	42400	2.49649e+07	1.65421e+07	1.67001e+07	1.3782e+07	1.77164e+07		42400	0.622331	0.596103	0.659144	0.790539	0.633548
	42500	2.50287e+07	1.65718e+07	1.67301e+07	1.38133e+07	1.77507e+07		42500	0.623923	0.597175	0.660329	0.792335	0.634775
	42600	2.51022e+07	1.65919e+07	1.67489e+07	1.38412e+07	1.77829e+07		42600	0.625754	0.597897	0.66107	0.793932	0.635925
	42700	2.51341e+07	1.6642e+07	1.67712e+07	1.38594e+07	1.78009e+07		42700	0.62655	0.599702	0.661952	0.794975	0.636569
	42800	2.518e+07	1.66801e+07	1.68e+07	1.38718e+07	1.7812e+07		42800	0.627693	0.601076	0.663086	0.795692	0.636968
	42900	2.52271e+07	1.67087e+07	1.68195e+07	1.38882e+07	1.78653e+07		42900	0.628867	0.602107	0.663859	0.796627	0.638872
	43000	2.52775e+07	1.67597e+07	1.68442e+07	1.38985e+07	1.78911e+07		43000	0.630125	0.603945	0.664833	0.797222	0.639794
	43100	2.53291e+07	1.67851e+07	1.68708e+07	1.39225e+07	1.7954e+07		43100	0.631411	0.604859	0.665882	0.798598	0.642043
	43200	2.53726e+07	1.68133e+07	1.69123e+07	1.39408e+07	1.80007e+07		43200	0.632495	0.605875	0.66752	0.799649	0.643715
	43300	2.54262e+07	1.68508e+07	1.69457e+07	1.39553e+07	1.80412e+07		43300	0.633831	0.607228	0.668837	0.800481	0.645164
	43400	2.54643e+07	1.68669e+07	1.69584e+07	1.39757e+07	1.8065e+07		43400	0.634781	0.607806	0.669341	0.801648	0.646014
	43500	2.55092e+07	1.69107e+07	1.69833e+07	1.40037e+07	1.80925e+07		43500	0.635899	0.609386	0.670323	0.803255	0.646996
	43600	2.55269e+07	1.69409e+07	1.70108e+07	1.40138e+07	1.81265e+07		43600	0.636342	0.610474	0.671409	0.803835	0.648214
	43700	2.5571e+07	1.69784e+07	1.70422e+07	1.40356e+07	1.81379e+07		43700	0.63744	0.611824	0.672647	0.805087	0.648622
	43800	2.56274e+07	1.70135e+07	1.70812e+07	1.40414e+07	1.81721e+07		43800	0.638848	0.613089	0.674186	0.805417	0.649842
	43900	2.56867e+07	1.70507e+07	1.71184e+07	1.40613e+07	1.81936e+07		43900	0.640324	0.614432	0.675655	0.806561	0.650613
	44000	2.57238e+07	1.71041e+07	1.71569e+07	1.40737e+07	1.82092e+07		44000	0.641251	0.616355	0.677175	0.80727	0.65117
	44100	2.57509e+07	1.71371e+07	1.71865e+07	1.40987e+07	1.8231e+07		44100	0.641926	0.617544	0.678341	0.808701	0.651948
	44200	2.57971e+07	1.71924e+07	1.72214e+07	1.41204e+07	1.8251e+07		44200	0.643077	0.619537	0.67972	0.809949	0.652666
	44300	2.58453e+07	1.72473e+07	1.72497e+07	1.41392e+07	1.82811e+07		44300	0.644279	0.621517	0.680838	0.811024	0.65374
	44400	2.59127e+07	1.72862e+07	1.72731e+07	1.41615e+07	1.83276e+07		44400	0.645959	0.622917	0.681762	0.812309	0.655406
	44500	2.59594e+07	1.73221e+07	1.73131e+07	1.41949e+07	1.83622e+07		44500	0.647124	0.624209	0.68334	0.814222	0.656641
	44600	2.60059e+07	1.73638e+07	1.73526e+07	1.42018e+07	1.83757e+07		44600	0.648282	0.625714	0.684899	0.814615	0.657125
	44700	2.60406e+07	1.74046e+07	1.73897e+07	1.42114e+07	1.84354e+07		44700	0.649148	0.627183	0.686363	0.815167	0.659259
	44800	2.60824e+07	1.74375e+07	1.74146e+07	1.42147e+07	1.84635e+07		44800	0.650189	0.62837	0.687347	0.81536	0.660265
	44900	2.61303e+07	1.74717e+07	1.74379e+07	1.42314e+07	1.8491e+07		44900	0.651383	0.629602	0.688267	0.816314	0.661249
	45000	2.61557e+07	1.74917e+07	1.74614e+07	1.42516e+07	1.85306e+07		45000	0.652015	0.630321	0.689192	0.817474	0.662665
	45100	2.61989e+07	1.75279e+07	1.74859e+07	1.42749e+07	1.85511e+07		45100	0.653092	0.631628	0.690162	0.818811	0.663398
	45200	2.62366e+07	1.75859e+07	1.75086e+07	1.42839e+07	1.86104e+07		45200	0.654033	0.633716	0.691057	0.819326	0.665516
	45300	2.6318e+07	1.761e+07	1.75456e+07	1.42987e+07	1.86387e+07		45300	0.656063	0.634586	0.692518	0.820175	0.666531
	45400	2.63688e+07	1.7641e+07	1.75708e+07	1.43055e+07	1.866e+07		45400	0.657328	0.635702	0.693512	0.820566	0.667291
	45500	2.64187e+07	1.76636e+07	1.75937e+07	1.43174e+07	1.86761e+07		45500	0.658572	0.636516	0.694413	0.821248	0.667868
	45600	2.64595e+07	1.76839e+07	1.76236e+07	1.43366e+07	1.87096e+07		45600	0.659589	0.63725	0.695596	0.822351	0.669065
	45700	2.65176e+07	1.7716e+07	1.76433e+07	1.43462e+07	1.87682e+07		45700	0.661037	0.638404	0.696372	0.822902	0.671159
	45800	2.65576e+07	1.77643e+07	1.7683e+07	1.4359e+07	1.87747e+07		45800	0.662036	0.640145	0.697941	0.823636	0.671394
	45900	2.6619e+07	1.7792e+07	1.77054e+07	1.43682e+07	1.8795e+07		45900	0.663567	0.641143	0.698826	0.824162	0.672119
	46000	2.66434e+07	1.78173e+07	1.77326e+07	1.43785e+07	1.88229e+07		46000	0.664173	0.642056	0.699899	0.824753	0.673117
	46100	2.66766e+07	1.78694e+07	1.77516e+07	1.43927e+07	1.88635e+07		46100	0.665001	0.643932	0.700646	0.825569	0.674569
	46200	2.67444e+07	1.79142e+07	1.77714e+07	1.44091e+07	1.89092e+07		46200	0.666691	0.645547	0.701429	0.826506	0.676201
	46300	2.67892e+07	1.79574e+07	1.77945e+07	1.44399e+07	1.89549e+07		46300	0.667809	0.647103	0.702342	0.828277	0.677837
	46400	2.68388e+07	1.80115e+07	1.78228e+07	1.44585e+07	1.89768e+07		46400	0.669046	0.649052	0.703459	0.829342	0.67862
	46500	2.68714e+07	1.80387e+07	1.78382e+07	1.44695e+07	1.90017e+07		46500	0.669857	0.650032	0.704065	0.829971	0.679511
	46600	2.69035e+07	1.80791e+07	1.78553e+07	1.44841e+07	1.90185e+07		46600	0.670657	0.65149	0.704739	0.830813	0.68011
	46700	2.69519e+07	1.81095e+07	1.78765e+07	1.4501e+07	1.90347e+07		46700	0.671865	0.652584	0.705577	0.83178	0.68069
	46800	2.69981e+07	1.81508e+07	1.79076e+07	1.45191e+07	1.90648e+07		46800	0.673015	0.654072	0.706803	0.832816	0.681768
	46900	2.70331e+07	1.81819e+07	1.79414e+07	1.4534e+07	1.90909e+07		46900	0.673888	0.655195	0.708138	0.833673	0.682702
	47000	2.7063e+07	1.82123e+07	1.79652e+07	1.45435e+07	1.91062e+07		47000	0.674634	0.656289	0.709077	0.834218	0.683248
	47100	2.71013e+07	1.82649e+07	1.79929e+07	1.45551e+07	1.91264e+07		47100	0.675589	0.658184	0.710173	0.834881	0.683971
	47200	2.71242e+07	1.83026e+07	1.80174e+07	1.45643e+07	1.91611e+07		47200	0.67616	0.659544	0.711138	0.83541	0.68521
	47300	2.71723e+07	1.83366e+07	1.80353e+07	1.4574e+07	1.91951e+07		47300	0.677359	0.660771	0.711845	0.835969	0.686425
	47400	2.72143e+07	1.83619e+07	1.80596e+07	1.45796e+07	1.92115e+07		47400	0.678406	0.661682	0.712804	0.83629	0.687015
	47500	2.72598e+07	1.83987e+07	1.80867e+07	1.4587e+07	1.92346e+07		47500	0.679541	0.663007	0.713873	0.836713	0.687839
	47600	2.73122e+07	1.84191e+07	1.81116e+07	1.46002e+07	1.92491e+07		47600	0.680847	0.663741	0.714856	0.837472	0.688359
	47700	2.73416e+07	1.84643e+07	1.8135e+07	1.46237e+07	1.92834e+07		47700	0.681579	0.66537	0.71578	0.838818	0.689584
	47800	2.73644e+07	1.84904e+07	1.81549e+07	1.46332e+07	1.93138e+07		47800	0.682147	0.666312	0.716565	0.839362	0.690671
	47900	2.74028e+07	1.85304e+07	1.81855e+07	1.46505e+07	1.93586e+07		47900	0.683105	0.667752	0.717775	0.840353	0.692273
	48000	2.74446e+07	1.85774e+07	1.82168e+07	1.46683e+07	1.93743e+07		48000	0.684146	0.669448	0.719008	0.841375	0.692836
	48100	2.74922e+07	1.86197e+07	1.82525e+07	1.46949e+07	1.93968e+07		48100	0.685333	0.670971	0.720418	0.842901	0.693639
	48200	2.75195e+07	1.86712e+07	1.82793e+07	1.4702e+07	1.94048e+07		48200	0.686014	0.672825	0.721476	0.84331	0.693925
	48300	2.75813e+07	1.87198e+07	1.83073e+07	1.4719e+07	1.94461e+07		48300	0.687554	0.674579	0.722582	0.844284	0.695402
	48400	2.76361e+07	1.87546e+07	1.83361e+07	1.47408e+07	1.95287e+07		48400	0.688921	0.675832	0.723719	0.845536	0.698357
	48500	2.7681e+07	1.88008e+07	1.83465e+07	1.47565e+07	1.95613e+07		48500	0.690039	0.677496	0.724127	0.846438	0.699522
	48600	2.77325e+07	1.88419e+07	1.83838e+07	1.47798e+07	1.95788e+07		48600	0.691324	0.678979	0.725599	0.847774	0.700146
	48700	2.77995e+07	1.88829e+07	1.84063e+07	1.47857e+07	1.95959e+07		48700	0.692993	0.680454	0.726489	0.848113	0.700758
	48800	2.78342e+07	1.8915e+07	1.84285e+07	1.47961e+07	1.96196e+07		48800	0.693859	0.681612	0.727362	0.848706	0.701606
	48900	2.78638e+07	1.89552e+07	1.8454e+07	1.48031e+07	1.96501e+07		48900	0.694597	0.683062	0.728371	0.849106	0.702696
	49000	2.79059e+07	1.89937e+07	1.8473e+07	1.48183e+07	1.97003e+07		49000	0.695645	0.684447	0.72912	0.849979	0.704495
	49100	2.79552e+07	1.90065e+07	1.84955e+07	1.48485e+07	1.97123e+07		49100	0.696875	0.684909	0.730009	0.851713	0.704922
	49200	2.80024e+07	1.90364e+07	1.8512e+07	1.48574e+07	1.97392e+07		49200	0.698052	0.685988	0.73066	0.852224	0.705884
	49300	2.80426e+07	1.9069e+07	1.85455e+07	1.48729e+07	1.97756e+07		49300	0.699055	0.68716	0.731984	0.853112	0.707185
	49400	2.80715e+07	1.91011e+07	1.85762e+07	1.48821e+07	1.9796e+07		49400	0.699774	0.688318	0.733195	0.853638	0.707914
	49500	2.81013e+07	1.91193e+07	1.85944e+07	1.48962e+07	1.9828e+07		49500	0.700517	0.688975	0.733913	0.854451	0.709059
	49600	2.81438e+07	1.91588e+07	1.86235e+07	1.49125e+07	1.98436e+07		49600	0.701577	0.690399	0.735062	0.855386	0.709618
	49700	2.81855e+07	1.91875e+07	1.864e+07	1.49259e+07	1.98682e+07		49700	0.702616	0.691431	0.73571	0.856153	0.710498
	49800	2.82228e+07	1.92233e+07	1.86596e+07	1.49346e+07	1.99076e+07		49800	0.703546	0.692723	0.736486	0.856648	0.711906
	49900	2.82593e+07	1.92493e+07	1.86747e+07	1.49392e+07	1.99237e+07		49900	0.704455	0.693657	0.737081	0.856917	0.712483
	50000	2.83192e+07	1.92747e+07	1.87057e+07	1.49483e+07	1.9943e+07		50000	0.705948	0.694572	0.738305	0.857438	0.713173
	50100	2.83825e+07	1.93115e+07	1.87184e+07	1.49676e+07	1.99861e+07		50100	0.707525	0.695901	0.738807	0.858544	0.714714
	50200	2.84015e+07	1.9343e+07	1.87377e+07	1.4976e+07	2.00012e+07		50200	0.708	0.697035	0.739566	0.859027	0.715254
	50300	2.846e+07	1.93706e+07	1.87838e+07	1.49953e+07	2.00316e+07		50300	0.709458	0.69803	0.741386	0.860131	0.716341
	50400	2.85052e+07	1.93833e+07	1.88108e+07	1.50045e+07	2.00576e+07		50400	0.710586	0.698486	0.742454	0.860662	0.717269
	50500	2.85423e+07	1.94145e+07	1.88274e+07	1.5027e+07	2.00782e+07		50500	0.71151	0.699611	0.743107	0.861952	0.718007
	50600	2.85888e+07	1.9433e+07	1.88489e+07	1.50435e+07	2.00857e+07		50600	0.712669	0.70028	0.743956	0.862898	0.718276
	50700	2.86475e+07	1.94618e+07	1.88784e+07	1.50545e+07	2.01017e+07		50700	0.714133	0.701314	0.745122	0.863526	0.718847
	50800	2.86928e+07	1.94937e+07	1.89016e+07	1.50662e+07	2.0122e+07		50800	0.715261	0.702466	0.746039	0.864202	0.719573
	50900	2.87252e+07	1.95171e+07	1.89281e+07	1.50699e+07	2.01514e+07		50900	0.71607	0.703307	0.747082	0.864413	0.720624
	51000	2.87634e+07	1.95473e+07	1.89616e+07	1.50786e+07	2.02011e+07		51000	0.717021	0.704398	0.748406	0.864909	0.722403
	51100	2.88049e+07	1.95732e+07	1.89729e+07	1.50906e+07	2.02293e+07		51100	0.718055	0.70533	0.74885	0.865602	0.72341
	51200	2.88585e+07	1.95995e+07	1.89853e+07	1.51033e+07	2.02535e+07		51200	0.719393	0.706279	0.749341	0.866331	0.724276
	51300	2.88846e+07	1.96208e+07	1.90137e+07	1.51237e+07	2.02901e+07		51300	0.720044	0.707047	0.750463	0.867495	0.725583
	51400	2.89234e+07	1.96403e+07	1.90335e+07	1.51281e+07	2.03011e+07		51400	0.721009	0.707749	0.751243	0.867752	0.725977
	51500	2.89564e+07	1.96579e+07	1.90579e+07	1.51386e+07	2.03346e+07		51500	0.721832	0.708381	0.752206	0.868351	0.727175
	51600	2.89973e+07	1.96883e+07	1.90737e+07	1.51493e+07	2.03676e+07		51600	0.722853	0.709477	0.75283	0.868964	0.728354
	51700	2.90372e+07	1.97161e+07	1.90944e+07	1.51636e+07	2.03805e+07		51700	0.723847	0.710481	0.753648	0.869785	0.728819
	51800	2.9064e+07	1.97439e+07	1.9136e+07	1.5172e+07	2.03937e+07		51800	0.724515	0.711483	0.75529	0.870267	0.729288
	51900	2.91226e+07	1.97647e+07	1.91581e+07	1.51797e+07	2.04117e+07		51900	0.725977	0.71223	0.75616	0.870708	0.729933
	52000	2.91641e+07	1.9792e+07	1.91846e+07	1.519e+07	2.04405e+07		52000	0.727012	0.713214	0.757206	0.871299	0.730964
	52100	2.91879e+07	1.98251e+07	1.92083e+07	1.52032e+07	2.0455e+07		52100	0.727603	0.714407	0.758141	0.872059	0.73148
	52200	2.92251e+07	1.98665e+07	1.92422e+07	1.52228e+07	2.04691e+07		52200	0.728532	0.7159	0.759482	0.87318	0.731986
	52300	2.92697e+07	1.99132e+07	1.92638e+07	1.52323e+07	2.0476e+07		52300	0.729643	0.717582	0.760334	0.87373	0.732233
	52400	2.92995e+07	1.99485e+07	1.92953e+07	1.5237e+07	2.0504e+07		52400	0.730386	0.718853	0.761575	0.873995	0.733233
	52500	2.93313e+07	1.99628e+07	1.9321e+07	1.52512e+07	2.05497e+07		52500	0.731179	0.719369	0.762592	0.874809	0.734867
	52600	2.93602e+07	1.99985e+07	1.93483e+07	1.52626e+07	2.05842e+07		52600	0.731898	0.720655	0.763669	0.875467	0.736103
	52700	2.93723e+07	2.00467e+07	1.93722e+07	1.52728e+07	2.05882e+07		52700	0.732201	0.722394	0.76461	0.876052	0.736246
	52800	2.94074e+07	2.00668e+07	1.93987e+07	1.52788e+07	2.05955e+07		52800	0.733076	0.723116	0.765657	0.876395	0.736506
	52900	2.94604e+07	2.00994e+07	1.94211e+07	1.53001e+07	2.06004e+07		52900	0.734398	0.724291	0.76654	0.877617	0.736679
	53000	2.94822e+07	2.01302e+07	1.94344e+07	1.53064e+07	2.06046e+07		53000	0.73494	0.725401	0.767068	0.87798	0.736833
	53100	2.95066e+07	2.01582e+07	1.94482e+07	1.53186e+07	2.06346e+07		53100	0.735548	0.726412	0.767612	0.87868	0.737904
	53200	2.95421e+07	2.01965e+07	1.94785e+07	1.53274e+07	2.06475e+07		53200	0.736432	0.727793	0.768806	0.87918	0.738366
	53300	2.95922e+07	2.02257e+07	1.95078e+07	1.53408e+07	2.06758e+07		53300	0.737682	0.728843	0.769965	0.879951	0.739376
	53400	2.96124e+07	2.0256e+07	1.95244e+07	1.5343e+07	2.0712e+07		53400	0.738187	0.729935	0.770618	0.880078	0.740671
	53500	2.96531e+07	2.02702e+07	1.95393e+07	1.53477e+07	2.07335e+07		53500	0.739201	0.730449	0.771207	0.880345	0.741441
	53600	2.96908e+07	2.02968e+07	1.9559e+07	1.53601e+07	2.07672e+07		53600	0.74014	0.731405	0.771984	0.881057	0.742647
	53700	2.97095e+07	2.03363e+07	1.95998e+07	1.53634e+07	2.07886e+07		53700	0.740606	0.732829	0.773593	0.881249	0.743412
	53800	2.97344e+07	2.03559e+07	1.96284e+07	1.5372e+07	2.08002e+07		53800	0.741227	0.733536	0.774722	0.881739	0.743827
	53900	2.97686e+07	2.03751e+07	1.96399e+07	1.53842e+07	2.08226e+07		53900	0.74208	0.734226	0.775179	0.88244	0.744626
	54000	2.98165e+07	2.04147e+07	1.96573e+07	1.53895e+07	2.08552e+07		54000	0.743275	0.735654	0.775863	0.882744	0.745792
	54100	2.98453e+07	2.04452e+07	1.96747e+07	1.54094e+07	2.08679e+07		54100	0.743991	0.736753	0.776552	0.883884	0.746247
	54200	2.98768e+07	2.04746e+07	1.97064e+07	1.54146e+07	2.08949e+07		54200	0.744776	0.737811	0.777801	0.884183	0.747212
	54300	2.99088e+07	2.04899e+07	1.97266e+07	1.5423e+07	2.09053e+07		54300	0.745575	0.738365	0.778598	0.884664	0.747583
	54400	2.9947e+07	2.05245e+07	1.97512e+07	1.54347e+07	2.09148e+07		54400	0.746527	0.73961	0.779572	0.885336	0.747925
	54500	2.9978e+07	2.0558e+07	1.97741e+07	1.5439e+07	2.09324e+07		54500	0.7473	0.740819	0.780472	0.885587	0.748552
	54600	3.00133e+07	2.05779e+07	1.97989e+07	1.54396e+07	2.09458e+07		54600	0.748179	0.741536	0.781451	0.885617	0.749032
	54700	3.00508e+07	2.06064e+07	1.98087e+07	1.54586e+07	2.09631e+07		54700	0.749115	0.742563	0.781841	0.88671	0.749653
	54800	3.00712e+07	2.06452e+07	1.98363e+07	1.54736e+07	2.0985e+07		54800	0.749623	0.743961	0.782931	0.887569	0.750433
	54900	3.01132e+07	2.0671e+07	1.98593e+07	1.54824e+07	2.10025e+07		54900	0.75067	0.744891	0.783839	0.888075	0.75106
	55000	3.01394e+07	2.06848e+07	1.98668e+07	1.54905e+07	2.1005e+07		55000	0.751323	0.745387	0.784133	0.888538	0.751151
	55100	3.01779e+07	2.07195e+07	1.98843e+07	1.55042e+07	2.10256e+07		55100	0.752282	0.746637	0.784823	0.889321	0.751886
	55200	3.02082e+07	2.07215e+07	1.98944e+07	1.55056e+07	2.10524e+07		55200	0.753037	0.746709	0.785224	0.889405	0.752846
	55300	3.02339e+07	2.07514e+07	1.99289e+07	1.5511e+07	2.10609e+07		55300	0.753678	0.747786	0.786583	0.889711	0.753149
	55400	3.02556e+07	2.07829e+07	1.99495e+07	1.55119e+07	2.11045e+07		55400	0.754221	0.748923	0.787397	0.889767	0.754707
	55500	3.02856e+07	2.08119e+07	1.99661e+07	1.55167e+07	2.1107e+07		55500	0.754968	0.749969	0.788053	0.890042	0.754798
	55600	3.03203e+07	2.08296e+07	1.99767e+07	1.55249e+07	2.11181e+07		55600	0.755833	0.750604	0.788469	0.89051	0.755195
	55700	3.03597e+07	2.08566e+07	1.99929e+07	1.55405e+07	2.11415e+07		55700	0.756815	0.751578	0.789112	0.891406	0.75603
	55800	3.03991e+07	2.08803e+07	2.00151e+07	1.55577e+07	2.11666e+07		55800	0.757798	0.752433	0.789985	0.892394	0.75693
	55900	3.04384e+07	2.09447e+07	2.00461e+07	1.55638e+07	2.11878e+07		55900	0.758777	0.754754	0.791209	0.892744	0.757686
	56000	3.04644e+07	2.09801e+07	2.00701e+07	1.55852e+07	2.12227e+07		56000	0.759424	0.756029	0.792157	0.893969	0.758934
	56100	3.05027e+07	2.10012e+07	2.00866e+07	1.56002e+07	2.12369e+07		56100	0.760379	0.756788	0.792809	0.894828	0.759444
	56200	3.0524e+07	2.1027e+07	2.01017e+07	1.56043e+07	2.12862e+07		56200	0.760911	0.757718	0.793406	0.895067	0.761206
	56300	3.05685e+07	2.10534e+07	2.0123e+07	1.56151e+07	2.12949e+07		56300	0.762019	0.758672	0.794245	0.895687	0.761517
	56400	3.05947e+07	2.1089e+07	2.01429e+07	1.56179e+07	2.12971e+07		56400	0.762672	0.759953	0.79503	0.895847	0.761595
	56500	3.06262e+07	2.11137e+07	2.01601e+07	1.56358e+07	2.13099e+07		56500	0.763458	0.760843	0.795709	0.896871	0.762055
	56600	3.0665e+07	2.11467e+07	2.01795e+07	1.56408e+07	2.13383e+07		56600	0.764424	0.762032	0.796474	0.897162	0.763069
	56700	3.07033e+07	2.11606e+07	2.02003e+07	1.56527e+07	2.13884e+07		56700	0.765379	0.762532	0.797296	0.89784	0.764861
	56800	3.07361e+07	2.1171e+07	2.0218e+07	1.56686e+07	2.14069e+07		56800	0.766198	0.762908	0.797993	0.898753	0.765522
	56900	3.07644e+07	2.12014e+07	2.02461e+07	1.56741e+07	2.14363e+07		56900	0.766904	0.764003	0.799106	0.899068	0.766575
	57000	3.07984e+07	2.12233e+07	2.02631e+07	1.5685e+07	2.14429e+07		57000	0.76775	0.764794	0.799776	0.899697	0.766809
	57100	3.08324e+07	2.12414e+07	2.02866e+07	1.56878e+07	2.14561e+07		57100	0.768599	0.765447	0.800703	0.899852	0.767279
	57200	3.08756e+07	2.12876e+07	2.02986e+07	1.569e+07	2.14609e+07		57200	0.769675	0.767109	0.801178	0.899979	0.767454
	57300	3.09032e+07	2.13192e+07	2.03183e+07	1.57029e+07	2.14728e+07		57300	0.770364	0.768248	0.801952	0.900721	0.767878
	57400	3.09476e+07	2.13307e+07	2.03377e+07	1.57077e+07	2.1487e+07		57400	0.771469	0.768661	0.802721	0.900999	0.768387
	57500	3.09858e+07	2.13602e+07	2.03535e+07	1.57202e+07	2.14954e+07		57500	0.772421	0.769727	0.803341	0.901712	0.768686
	57600	3.10284e+07	2.13972e+07	2.03698e+07	1.57276e+07	2.15172e+07		57600	0.773485	0.771059	0.803988	0.902137	0.769467
	57700	3.10588e+07	2.14154e+07	2.03936e+07	1.57354e+07	2.15451e+07		57700	0.774243	0.771715	0.804925	0.902583	0.770462
	57800	3.10769e+07	2.14467e+07	2.04117e+07	1.57466e+07	2.15591e+07		57800	0.774694	0.772844	0.80564	0.903227	0.770963
	57900	3.11164e+07	2.14678e+07	2.04292e+07	1.57524e+07	2.15811e+07		57900	0.775677	0.773603	0.806332	0.903558	0.771752
	58000	3.11435e+07	2.14942e+07	2.04452e+07	1.57598e+07	2.15956e+07		58000	0.776354	0.774556	0.806964	0.903982	0.772271
	58100	3.11862e+07	2.15177e+07	2.04592e+07	1.57796e+07	2.16126e+07		58100	0.777417	0.7754	0.807515	0.905122	0.772878
	58200	3.12409e+07	2.15468e+07	2.04766e+07	1.57849e+07	2.16231e+07		58200	0.778781	0.776452	0.808204	0.905426	0.773253
	58300	3.12821e+07	2.15823e+07	2.0492e+07	1.5791e+07	2.16312e+07		58300	0.779808	0.777729	0.808811	0.905772	0.773542
	58400	3.12934e+07	2.15993e+07	2.0508e+07	1.57999e+07	2.16601e+07		58400	0.78009	0.778342	0.809442	0.906286	0.774578
	58500	3.13273e+07	2.16241e+07	2.05164e+07	1.58076e+07	2.16807e+07		58500	0.780934	0.779235	0.809773	0.906728	0.775312
	58600	3.13536e+07	2.16516e+07	2.05375e+07	1.58168e+07	2.1722e+07		58600	0.781592	0.780225	0.810604	0.907257	0.776791
	58700	3.13769e+07	2.16814e+07	2.0558e+07	1.58228e+07	2.17444e+07		58700	0.782173	0.7813	0.811416	0.907599	0.777592
	58800	3.14037e+07	2.16879e+07	2.05746e+07	1.58256e+07	2.17562e+07		58800	0.782839	0.781535	0.812068	0.907759	0.778015
	58900	3.14279e+07	2.17015e+07	2.05917e+07	1.58329e+07	2.17674e+07		58900	0.783444	0.782024	0.812743	0.90818	0.778414
	59000	3.14449e+07	2.17234e+07	2.06104e+07	1.58405e+07	2.18078e+07		59000	0.783867	0.782815	0.813481	0.908614	0.779859
	59100	3.14724e+07	2.17464e+07	2.06395e+07	1.58545e+07	2.18229e+07		59100	0.784553	0.783642	0.814633	0.909419	0.780397
	59200	3.15186e+07	2.17866e+07	2.06489e+07	1.58632e+07	2.18388e+07		59200	0.785704	0.78509	0.815003	0.909917	0.780967
	59300	3.15551e+07	2.18014e+07	2.0668e+07	1.58687e+07	2.18622e+07		59300	0.786613	0.785625	0.815757	0.910231	0.781804
	59400	3.16032e+07	2.18216e+07	2.06859e+07	1.58742e+07	2.18677e+07		59400	0.787814	0.786352	0.816461	0.910547	0.781999
	59500	3.16285e+07	2.18397e+07	2.07021e+07	1.58754e+07	2.18902e+07		59500	0.788443	0.787004	0.8171	0.910615	0.782804
	59600	3.16708e+07	2.18572e+07	2.07195e+07	1.5884e+07	2.19096e+07		59600	0.789498	0.787634	0.817788	0.911112	0.783498
	59700	3.16986e+07	2.18679e+07	2.07398e+07	1.58892e+07	2.19325e+07		59700	0.790192	0.788021	0.818589	0.911406	0.784318
	59800	3.17183e+07	2.18879e+07	2.0748e+07	1.58946e+07	2.19439e+07		59800	0.790682	0.788743	0.818916	0.911718	0.784724
	59900	3.17444e+07	2.19113e+07	2.07599e+07	1.59055e+07	2.19466e+07		59900	0.791333	0.789585	0.819383	0.91234	0.78482
	60000	3.17465e+07	2.19294e+07	2.0782e+07	1.59138e+07	2.19719e+07		60000	0.791386	0.790237	0.820254	0.91282	0.785728
	60100	3.17775e+07	2.19457e+07	2.07974e+07	1.59267e+07	2.19901e+07		60100	0.792157	0.790826	0.820865	0.913559	0.786378
	60200	3.18105e+07	2.19794e+07	2.08191e+07	1.59296e+07	2.20072e+07		60200	0.792982	0.792039	0.821719	0.913724	0.78699
	60300	3.18513e+07	2.2012e+07	2.084e+07	1.59367e+07	2.20356e+07		60300	0.793997	0.793213	0.822545	0.914133	0.788005
	60400	3.18731e+07	2.20389e+07	2.08598e+07	1.59422e+07	2.2056e+07		60400	0.79454	0.794183	0.823325	0.914445	0.788735
	60500	3.1908e+07	2.20559e+07	2.08703e+07	1.59501e+07	2.207e+07		60500	0.79541	0.794794	0.823741	0.914902	0.789233
	60600	3.19206e+07	2.20794e+07	2.08933e+07	1.59546e+07	2.20824e+07		60600	0.795726	0.795643	0.824647	0.915157	0.789679
	60700	3.19628e+07	2.20961e+07	2.09075e+07	1.59607e+07	2.20985e+07		60700	0.796777	0.796246	0.82521	0.91551	0.790254
	60800	3.20025e+07	2.21189e+07	2.09135e+07	1.59637e+07	2.21016e+07		60800	0.797766	0.797065	0.825444	0.91568	0.790364
	60900	3.20274e+07	2.21416e+07	2.09184e+07	1.59657e+07	2.21221e+07		60900	0.798388	0.797886	0.825638	0.915797	0.791099
	61000	3.20505e+07	2.2158e+07	2.09326e+07	1.59706e+07	2.21364e+07		61000	0.798964	0.798475	0.826201	0.916074	0.791611
	61100	3.20738e+07	2.21817e+07	2.09458e+07	1.59719e+07	2.21612e+07		61100	0.799545	0.799329	0.826723	0.91615	0.792495
	61200	3.20908e+07	2.21902e+07	2.09673e+07	1.59719e+07	2.21826e+07		61200	0.799969	0.799636	0.827568	0.91615	0.793263
	61300	3.21097e+07	2.22089e+07	2.09825e+07	1.59807e+07	2.22007e+07		61300	0.800439	0.80031	0.828171	0.916657	0.79391
	61400	3.21264e+07	2.2225e+07	2.09922e+07	1.59863e+07	2.22124e+07		61400	0.800855	0.80089	0.828551	0.916977	0.794328
	61500	3.21531e+07	2.22598e+07	2.10105e+07	1.59917e+07	2.22373e+07		61500	0.80152	0.802143	0.829275	0.917286	0.795219
	61600	3.21783e+07	2.2293e+07	2.10273e+07	1.60103e+07	2.22475e+07		61600	0.802148	0.80334	0.829938	0.918351	0.795584
	61700	3.2201e+07	2.23106e+07	2.10431e+07	1.60211e+07	2.22713e+07		61700	0.802716	0.803973	0.830561	0.91897	0.796434
	61800	3.22171e+07	2.23294e+07	2.10562e+07	1.60261e+07	2.22958e+07		61800	0.803115	0.804652	0.831077	0.919262	0.79731
	61900	3.22373e+07	2.23482e+07	2.10855e+07	1.60274e+07	2.23009e+07		61900	0.803621	0.80533	0.832237	0.919336	0.79749
	62000	3.22644e+07	2.23615e+07	2.1101e+07	1.6031e+07	2.23141e+07		62000	0.804297	0.80581	0.832848	0.919543	0.797965
	62100	3.2297e+07	2.23898e+07	2.11154e+07	1.60477e+07	2.23339e+07		62100	0.805107	0.806828	0.833415	0.920498	0.798673
	62200	3.23159e+07	2.24108e+07	2.11314e+07	1.60492e+07	2.23502e+07		62200	0.80558	0.807584	0.834048	0.920583	0.799253
	62300	3.23506e+07	2.24292e+07	2.11427e+07	1.60552e+07	2.23969e+07		62300	0.806444	0.808249	0.834493	0.920929	0.800924
	62400	3.2381e+07	2.24367e+07	2.11632e+07	1.60661e+07	2.24083e+07		62400	0.807201	0.808517	0.835302	0.921554	0.801331
	62500	3.2409e+07	2.24491e+07	2.11661e+07	1.60666e+07	2.24193e+07		62500	0.807901	0.808967	0.835416	0.921585	0.801725
	62600	3.24374e+07	2.24569e+07	2.11772e+07	1.60757e+07	2.24326e+07		62600	0.808608	0.809245	0.835852	0.922103	0.8022
	62700	3.24631e+07	2.24786e+07	2.11922e+07	1.6085e+07	2.24326e+07		62700	0.809248	0.810028	0.836444	0.92264	0.8022
	62800	3.24727e+07	2.24973e+07	2.12078e+07	1.6085e+07	2.24452e+07		62800	0.809489	0.810703	0.837062	0.92264	0.802652
	62900	3.25016e+07	2.25139e+07	2.12154e+07	1.6087e+07	2.2464e+07		62900	0.810209	0.811299	0.837361	0.922752	0.803326
	63000	3.25296e+07	2.25359e+07	2.12252e+07	1.6089e+07	2.2487e+07		63000	0.810906	0.812092	0.837747	0.922866	0.804146
	63100	3.25418e+07	2.25418e+07	2.12314e+07	1.61077e+07	2.24986e+07		63100	0.81121	0.812307	0.837992	0.923939	0.804562
	63200	3.25562e+07	2.25533e+07	2.12518e+07	1.61077e+07	2.25095e+07		63200	0.811571	0.81272	0.838799	0.923939	0.80495
	63300	3.25962e+07	2.25682e+07	2.12701e+07	1.61146e+07	2.25322e+07		63300	0.812567	0.813257	0.83952	0.924336	0.805762
	63400	3.26006e+07	2.25749e+07	2.12831e+07	1.61262e+07	2.25434e+07		63400	0.812677	0.813498	0.840033	0.925	0.806164
	63500	3.26226e+07	2.2597e+07	2.13045e+07	1.61358e+07	2.2558e+07		63500	0.813224	0.814294	0.84088	0.925551	0.806684
	63600	3.26394e+07	2.26186e+07	2.13216e+07	1.61367e+07	2.25691e+07		63600	0.813644	0.815072	0.841554	0.925602	0.807081
	63700	3.26494e+07	2.26399e+07	2.13364e+07	1.61409e+07	2.25922e+07		63700	0.813892	0.815842	0.842137	0.925847	0.807911
	63800	3.26859e+07	2.26689e+07	2.13568e+07	1.61422e+07	2.26012e+07		63800	0.814804	0.816886	0.842943	0.925922	0.80823
	63900	3.27089e+07	2.26732e+07	2.1362e+07	1.61473e+07	2.26101e+07		63900	0.815377	0.81704	0.843149	0.926209	0.808549
	64000	3.27281e+07	2.27103e+07	2.13778e+07	1.61526e+07	2.26101e+07		64000	0.815854	0.818378	0.843773	0.926516	0.808549
	64100	3.27523e+07	2.27285e+07	2.13915e+07	1.6163e+07	2.26182e+07		64100	0.816459	0.819034	0.844313	0.927111	0.80884
	64200	3.27915e+07	2.27406e+07	2.14047e+07	1.61719e+07	2.26285e+07		64200	0.817436	0.819469	0.844833	0.927622	0.809207
	64300	3.28271e+07	2.27593e+07	2.14185e+07	1.61719e+07	2.26405e+07		64300	0.818324	0.820145	0.845379	0.927622	0.809635
	64400	3.28434e+07	2.27708e+07	2.14263e+07	1.61745e+07	2.26512e+07		64400	0.818728	0.820558	0.845687	0.927773	0.810019
	64500	3.28684e+07	2.27858e+07	2.1444e+07	1.61791e+07	2.266e+07		64500	0.819351	0.821097	0.846385	0.928036	0.810332
	64600	3.28888e+07	2.28071e+07	2.14554e+07	1.61875e+07	2.27052e+07		64600	0.819861	0.821867	0.846836	0.928517	0.811948
	64700	3.29113e+07	2.28192e+07	2.14691e+07	1.61875e+07	2.27134e+07		64700	0.820423	0.822303	0.847376	0.928517	0.812242
	64800	3.29338e+07	2.28394e+07	2.14907e+07	1.6188e+07	2.27258e+07		64800	0.820982	0.82303	0.848229	0.928547	0.812685
	64900	3.29745e+07	2.28548e+07	2.14987e+07	1.6195e+07	2.27368e+07		64900	0.821998	0.823586	0.848544	0.92895	0.81308
	65000	3.29948e+07	2.28735e+07	2.1508e+07	1.61993e+07	2.27507e+07		65000	0.822503	0.824257	0.848911	0.929196	0.813578
	65100	3.30128e+07	2.28863e+07	2.15272e+07	1.62175e+07	2.27742e+07		65100	0.822951	0.824721	0.849667	0.930238	0.814418
	65200	3.30441e+07	2.28925e+07	2.15473e+07	1.62185e+07	2.27911e+07		65200	0.823733	0.824944	0.85046	0.930298	0.81502
	65300	3.30806e+07	2.29061e+07	2.15651e+07	1.62214e+07	2.28073e+07		65300	0.824642	0.825433	0.851166	0.930463	0.8156
	65400	3.30949e+07	2.2927e+07	2.15738e+07	1.6227e+07	2.28248e+07		65400	0.824999	0.826187	0.851509	0.930785	0.816227
	65500	3.31198e+07	2.29406e+07	2.15803e+07	1.62276e+07	2.28385e+07		65500	0.82562	0.826675	0.851766	0.930819	0.816715
	65600	3.31399e+07	2.29553e+07	2.159e+07	1.62306e+07	2.2859e+07		65600	0.82612	0.827207	0.852148	0.930992	0.817451
	65700	3.31575e+07	2.29659e+07	2.15971e+07	1.6234e+07	2.28781e+07		65700	0.826558	0.827588	0.852429	0.931185	0.818132
	65800	3.31629e+07	2.29882e+07	2.16139e+07	1.62356e+07	2.28831e+07		65800	0.826694	0.828393	0.853092	0.931276	0.818311
	65900	3.31942e+07	2.3006e+07	2.16259e+07	1.62434e+07	2.2905e+07		65900	0.827475	0.829033	0.853563	0.931724	0.819095
	66000	3.32104e+07	2.30299e+07	2.16369e+07	1.62444e+07	2.29317e+07		66000	0.827878	0.829894	0.853997	0.931781	0.820048
	66100	3.32202e+07	2.30602e+07	2.16529e+07	1.62555e+07	2.29521e+07		66100	0.828122	0.830986	0.854629	0.932417	0.820778
	66200	3.32358e+07	2.30681e+07	2.16796e+07	1.62569e+07	2.29725e+07		66200	0.82851	0.831272	0.855682	0.932496	0.82151
	66300	3.3258e+07	2.30831e+07	2.16881e+07	1.62584e+07	2.29962e+07		66300	0.829064	0.831813	0.85602	0.932583	0.822356
	66400	3.32753e+07	2.31107e+07	2.16979e+07	1.62646e+07	2.30126e+07		66400	0.829496	0.832804	0.856404	0.932938	0.822941
	66500	3.32939e+07	2.31231e+07	2.17133e+07	1.62706e+07	2.30304e+07		66500	0.829959	0.833253	0.857014	0.933285	0.823579
	66600	3.33206e+07	2.31418e+07	2.17282e+07	1.62725e+07	2.30358e+07		66600	0.830626	0.833925	0.857602	0.933394	0.823771
	66700	3.33479e+07	2.31549e+07	2.17493e+07	1.62765e+07	2.30472e+07		66700	0.831305	0.8344	0.858433	0.933625	0.824178
	66800	3.33737e+07	2.31636e+07	2.1761e+07	1.62812e+07	2.30645e+07		66800	0.831949	0.834713	0.858895	0.933891	0.824799
	66900	3.34054e+07	2.3182e+07	2.17713e+07	1.62838e+07	2.30985e+07		66900	0.832739	0.835374	0.859301	0.93404	0.826015
	67000	3.342e+07	2.32085e+07	2.17957e+07	1.62845e+07	2.31114e+07		67000	0.833104	0.836329	0.860266	0.93408	0.826477
	67100	3.34495e+07	2.32339e+07	2.18019e+07	1.62871e+07	2.31293e+07		67100	0.833839	0.837244	0.86051	0.934229	0.827117
	67200	3.34703e+07	2.32753e+07	2.18196e+07	1.62937e+07	2.31422e+07		67200	0.834356	0.838737	0.861208	0.934607	0.827578
	67300	3.34908e+07	2.32928e+07	2.18336e+07	1.63005e+07	2.31479e+07		67300	0.834867	0.839368	0.861762	0.935001	0.82778
	67400	3.35122e+07	2.3315e+07	2.18479e+07	1.63048e+07	2.31652e+07		67400	0.835402	0.840168	0.862327	0.935246	0.8284
	67500	3.35295e+07	2.3328e+07	2.18577e+07	1.63114e+07	2.31736e+07		67500	0.835832	0.840635	0.862714	0.935625	0.8287
	67600	3.35507e+07	2.33423e+07	2.18647e+07	1.63143e+07	2.31932e+07		67600	0.836361	0.84115	0.86299	0.935794	0.829402
	67700	3.35632e+07	2.33631e+07	2.18737e+07	1.63197e+07	2.32e+07		67700	0.836673	0.8419	0.863345	0.936102	0.829645
	67800	3.3586e+07	2.33824e+07	2.18862e+07	1.63245e+07	2.32198e+07		67800	0.837241	0.842597	0.863838	0.936379	0.830352
	67900	3.35937e+07	2.34013e+07	2.19057e+07	1.63292e+07	2.32243e+07		67900	0.837433	0.843278	0.864607	0.936645	0.830514
	68000	3.36187e+07	2.34151e+07	2.19142e+07	1.63336e+07	2.3244e+07		68000	0.838055	0.843774	0.864944	0.936898	0.831219
	68100	3.36652e+07	2.34333e+07	2.19458e+07	1.63424e+07	2.32686e+07		68100	0.839215	0.84443	0.866189	0.937403	0.832097
	68200	3.36966e+07	2.34517e+07	2.19556e+07	1.63467e+07	2.32779e+07		68200	0.839997	0.845093	0.866576	0.93765	0.832431
	68300	3.37232e+07	2.34715e+07	2.19686e+07	1.63491e+07	2.32883e+07		68300	0.84066	0.845809	0.867091	0.937787	0.832801
	68400	3.37438e+07	2.34819e+07	2.19805e+07	1.63592e+07	2.32933e+07		68400	0.841175	0.846181	0.867559	0.938366	0.832982
	68500	3.37659e+07	2.34956e+07	2.19866e+07	1.6361e+07	2.3314e+07		68500	0.841725	0.846678	0.867799	0.938469	0.833721
	68600	3.3786e+07	2.35166e+07	2.19988e+07	1.63753e+07	2.3332e+07		68600	0.842226	0.847433	0.868281	0.939292	0.834365
	68700	3.37996e+07	2.35219e+07	2.20049e+07	1.63828e+07	2.336e+07		68700	0.842565	0.847623	0.868522	0.939718	0.835365
	68800	3.38134e+07	2.35278e+07	2.20112e+07	1.63839e+07	2.33762e+07		68800	0.842909	0.847835	0.868771	0.939785	0.835946
	68900	3.38266e+07	2.35437e+07	2.20248e+07	1.63895e+07	2.33979e+07		68900	0.843239	0.848411	0.869308	0.940104	0.836722
	69000	3.38472e+07	2.35597e+07	2.2038e+07	1.63929e+07	2.34096e+07		69000	0.843752	0.848986	0.869828	0.9403	0.837141
	69100	3.38824e+07	2.35695e+07	2.20592e+07	1.6399e+07	2.3427e+07		69100	0.844629	0.849339	0.870667	0.940648	0.837762
	69200	3.39103e+07	2.35858e+07	2.2074e+07	1.64003e+07	2.34782e+07		69200	0.845325	0.849926	0.871249	0.940726	0.839594
	69300	3.39265e+07	2.36093e+07	2.20826e+07	1.64031e+07	2.34875e+07		69300	0.845728	0.850774	0.871591	0.940887	0.839925
	69400	3.3944e+07	2.36273e+07	2.20892e+07	1.64097e+07	2.35041e+07		69400	0.846165	0.851423	0.87185	0.941263	0.840518
	69500	3.39635e+07	2.36366e+07	2.20996e+07	1.64137e+07	2.35369e+07		69500	0.846652	0.851758	0.872261	0.941493	0.841693
	69600	3.39904e+07	2.36535e+07	2.21006e+07	1.64211e+07	2.35477e+07		69600	0.847321	0.852366	0.872302	0.941917	0.842078
	69700	3.40123e+07	2.36663e+07	2.21112e+07	1.64241e+07	2.3567e+07		69700	0.847868	0.852829	0.872718	0.942091	0.842767
	69800	3.40392e+07	2.36724e+07	2.21199e+07	1.64286e+07	2.35932e+07		69800	0.848537	0.853046	0.873062	0.942345	0.843704
	69900	3.40657e+07	2.36913e+07	2.21279e+07	1.64325e+07	2.3601e+07		69900	0.8492	0.853727	0.873379	0.942571	0.843983
	70000	3.4078e+07	2.36994e+07	2.21403e+07	1.6436e+07	2.3601e+07		70000	0.849505	0.854022	0.873869	0.942774	0.843983
	70100	3.40975e+07	2.37139e+07	2.21499e+07	1.64429e+07	2.36208e+07		70100	0.849992	0.854542	0.874246	0.943169	0.844693
	70200	3.41122e+07	2.37296e+07	2.21692e+07	1.64473e+07	2.36379e+07		70200	0.850357	0.855108	0.875007	0.943418	0.845304
	70300	3.41478e+07	2.37481e+07	2.21787e+07	1.64504e+07	2.36486e+07		70300	0.851244	0.855776	0.875383	0.943597	0.845688
	70400	3.41632e+07	2.37614e+07	2.21828e+07	1.64515e+07	2.36509e+07		70400	0.85163	0.856256	0.875544	0.943662	0.84577
	70500	3.41806e+07	2.37739e+07	2.21968e+07	1.64556e+07	2.3656e+07		70500	0.852063	0.856706	0.876096	0.943894	0.845951
	70600	3.41954e+07	2.38023e+07	2.22075e+07	1.64643e+07	2.36628e+07		70600	0.852432	0.857727	0.876519	0.944398	0.846193
	70700	3.42088e+07	2.38188e+07	2.22158e+07	1.64659e+07	2.36752e+07		70700	0.852765	0.858322	0.876847	0.944487	0.846637
	70800	3.42293e+07	2.38376e+07	2.2229e+07	1.64687e+07	2.37035e+07		70800	0.853277	0.858999	0.877367	0.944649	0.84765
	70900	3.42611e+07	2.38451e+07	2.22377e+07	1.64734e+07	2.37087e+07		70900	0.854071	0.85927	0.877711	0.944918	0.847835
	71000	3.42681e+07	2.38574e+07	2.22505e+07	1.64741e+07	2.37318e+07		71000	0.854245	0.859713	0.878218	0.944959	0.848661
	71100	3.42818e+07	2.38673e+07	2.22629e+07	1.64808e+07	2.37455e+07		71100	0.854586	0.860069	0.878707	0.945342	0.849153
	71200	3.43007e+07	2.38879e+07	2.22697e+07	1.64874e+07	2.37594e+07		71200	0.855057	0.860813	0.878973	0.945723	0.849649
	71300	3.43125e+07	2.39051e+07	2.22801e+07	1.64886e+07	2.37714e+07		71300	0.85535	0.861431	0.879387	0.945789	0.850076
	71400	3.43243e+07	2.39159e+07	2.22833e+07	1.64913e+07	2.37752e+07		71400	0.855646	0.86182	0.87951	0.945946	0.850213
	71500	3.43292e+07	2.39325e+07	2.22924e+07	1.64942e+07	2.37918e+07		71500	0.855767	0.862419	0.87987	0.946111	0.850807
	71600	3.43529e+07	2.39448e+07	2.23003e+07	1.64961e+07	2.3807e+07		71600	0.856358	0.862863	0.880183	0.946217	0.851352
	71700	3.4374e+07	2.39536e+07	2.23192e+07	1.64973e+07	2.38223e+07		71700	0.856885	0.863181	0.880927	0.946286	0.851899
	71800	3.43924e+07	2.39633e+07	2.23255e+07	1.64997e+07	2.38358e+07		71800	0.857342	0.863529	0.881177	0.946427	0.85238
	71900	3.44049e+07	2.39721e+07	2.23426e+07	1.65024e+07	2.38598e+07		71900	0.857655	0.863847	0.881852	0.946581	0.853238
	72000	3.44196e+07	2.39863e+07	2.2362e+07	1.65052e+07	2.38641e+07		72000	0.858022	0.864358	0.882616	0.946739	0.853394
	72100	3.4435e+07	2.39923e+07	2.23706e+07	1.65115e+07	2.38797e+07		72100	0.858404	0.864574	0.882956	0.947104	0.85395
	72200	3.44526e+07	2.40039e+07	2.23823e+07	1.65126e+07	2.38821e+07		72200	0.858843	0.864994	0.883418	0.947164	0.854035
	72300	3.44689e+07	2.40086e+07	2.2388e+07	1.65162e+07	2.38921e+07		72300	0.85925	0.865161	0.883645	0.947372	0.854393
	72400	3.44824e+07	2.40265e+07	2.23987e+07	1.65204e+07	2.3894e+07		72400	0.859587	0.865808	0.884065	0.947611	0.854463
	72500	3.45063e+07	2.40462e+07	2.24043e+07	1.65233e+07	2.3894e+07		72500	0.860183	0.866518	0.884286	0.947782	0.854463
	72600	3.4532e+07	2.40569e+07	2.24227e+07	1.65277e+07	2.38984e+07		72600	0.860823	0.866903	0.885014	0.94803	0.854621
	72700	3.45428e+07	2.40684e+07	2.24292e+07	1.65288e+07	2.39106e+07		72700	0.861093	0.867318	0.885272	0.948097	0.855056
	72800	3.45571e+07	2.40842e+07	2.24459e+07	1.65384e+07	2.39171e+07		72800	0.86145	0.867887	0.885931	0.948644	0.855289
	72900	3.45671e+07	2.40892e+07	2.2455e+07	1.65412e+07	2.39271e+07		72900	0.861698	0.868066	0.88629	0.948808	0.855646
	73000	3.45831e+07	2.40984e+07	2.24623e+07	1.65418e+07	2.39289e+07		73000	0.862097	0.868399	0.886575	0.948839	0.855711
	73100	3.46035e+07	2.41254e+07	2.24859e+07	1.65518e+07	2.3934e+07		73100	0.862604	0.86937	0.887509	0.949413	0.855891
	73200	3.46171e+07	2.41401e+07	2.24944e+07	1.65562e+07	2.39362e+07		73200	0.862944	0.869901	0.887844	0.949664	0.855969
	73300	3.46529e+07	2.41459e+07	2.25101e+07	1.6561e+07	2.39422e+07		73300	0.863836	0.870109	0.888464	0.949942	0.856185
	73400	3.46841e+07	2.41559e+07	2.25142e+07	1.65646e+07	2.39545e+07		73400	0.864614	0.870469	0.888623	0.950149	0.856625
	73500	3.47094e+07	2.41685e+07	2.25265e+07	1.65665e+07	2.39673e+07		73500	0.865245	0.870925	0.889108	0.950257	0.857084
	73600	3.47263e+07	2.41761e+07	2.25404e+07	1.65682e+07	2.39696e+07		73600	0.865666	0.8712	0.88966	0.950358	0.857166
	73700	3.47279e+07	2.41821e+07	2.25486e+07	1.65724e+07	2.39888e+07		73700	0.865708	0.871414	0.889981	0.950596	0.857852
	73800	3.47387e+07	2.41909e+07	2.25541e+07	1.65732e+07	2.40044e+07		73800	0.865974	0.871732	0.890199	0.95064	0.85841
	73900	3.4759e+07	2.42018e+07	2.25623e+07	1.65795e+07	2.40083e+07		73900	0.866483	0.872126	0.890522	0.951003	0.858551
	74000	3.47764e+07	2.42064e+07	2.25659e+07	1.65843e+07	2.40242e+07		74000	0.866914	0.872289	0.890664	0.951276	0.859118
	74100	3.4808e+07	2.4219e+07	2.25786e+07	1.65858e+07	2.40279e+07		74100	0.867702	0.872745	0.891168	0.951367	0.859249
	74200	3.48134e+07	2.42252e+07	2.25837e+07	1.65866e+07	2.4041e+07		74200	0.867839	0.872967	0.891368	0.951409	0.859719
	74300	3.48398e+07	2.42404e+07	2.25895e+07	1.65911e+07	2.40513e+07		74300	0.868496	0.873514	0.891597	0.951666	0.860086
	74400	3.48514e+07	2.42445e+07	2.25958e+07	1.65911e+07	2.40559e+07		74400	0.868785	0.873664	0.891845	0.951666	0.86025
	74500	3.48721e+07	2.42687e+07	2.26014e+07	1.65999e+07	2.40612e+07		74500	0.8693	0.874533	0.892066	0.952173	0.860442
	74600	3.48925e+07	2.42763e+07	2.26076e+07	1.66016e+07	2.40634e+07		74600	0.869809	0.874809	0.892311	0.952273	0.86052
	74700	3.49111e+07	2.42976e+07	2.26239e+07	1.66028e+07	2.40795e+07		74700	0.870273	0.875575	0.892956	0.952337	0.861094
	74800	3.49355e+07	2.43085e+07	2.26316e+07	1.66034e+07	2.40815e+07		74800	0.87088	0.875968	0.893259	0.952376	0.861166
	74900	3.49475e+07	2.43265e+07	2.26481e+07	1.66052e+07	2.40992e+07		74900	0.87118	0.876619	0.893909	0.952477	0.8618
	75000	3.49622e+07	2.43306e+07	2.26643e+07	1.66052e+07	2.40992e+07		75000	0.871547	0.876765	0.894549	0.952477	0.8618
	75100	3.49843e+07	2.43424e+07	2.26697e+07	1.66411e+07	2.40992e+07		75100	0.872097	0.87719	0.894761	0.954534	0.8618
	75200	3.50026e+07	2.43466e+07	2.26754e+07	1.66434e+07	2.41108e+07		75200	0.872554	0.877341	0.894989	0.954671	0.862216
	75300	3.5032e+07	2.43649e+07	2.26875e+07	1.6645e+07	2.41192e+07		75300	0.873288	0.878003	0.895466	0.954761	0.862516
	75400	3.50493e+07	2.43753e+07	2.2695e+07	1.66473e+07	2.4121e+07		75400	0.873719	0.878377	0.895759	0.95489	0.862579
	75500	3.50689e+07	2.43885e+07	2.27007e+07	1.66506e+07	2.4137e+07		75500	0.874207	0.87885	0.895986	0.955082	0.863153
	75600	3.50977e+07	2.44014e+07	2.27074e+07	1.66536e+07	2.41472e+07		75600	0.874925	0.879317	0.896251	0.955254	0.863515
	75700	3.51208e+07	2.4414e+07	2.27111e+07	1.66584e+07	2.41492e+07		75700	0.8755	0.879772	0.896395	0.95553	0.863587
	75800	3.51294e+07	2.44268e+07	2.27254e+07	1.66622e+07	2.41747e+07		75800	0.875714	0.880233	0.896962	0.955744	0.8645
	75900	3.51635e+07	2.4436e+07	2.27367e+07	1.66666e+07	2.41918e+07		75900	0.876565	0.880562	0.897406	0.956002	0.86511
	76000	3.51824e+07	2.44423e+07	2.2744e+07	1.66708e+07	2.42148e+07		76000	0.877037	0.880791	0.897696	0.95624	0.865933
	76100	3.51997e+07	2.44534e+07	2.27516e+07	1.66751e+07	2.42327e+07		76100	0.877468	0.88119	0.897994	0.956485	0.866574
	76200	3.52085e+07	2.44638e+07	2.27608e+07	1.66758e+07	2.4248e+07		76200	0.877687	0.881565	0.898357	0.956529	0.86712
	76300	3.52229e+07	2.4472e+07	2.27689e+07	1.6677e+07	2.42687e+07		76300	0.878045	0.881862	0.898678	0.956595	0.867861
	76400	3.52399e+07	2.44909e+07	2.27732e+07	1.66807e+07	2.42791e+07		76400	0.878469	0.882543	0.898846	0.95681	0.868233
	76500	3.52591e+07	2.4501e+07	2.27853e+07	1.66843e+07	2.42814e+07		76500	0.878948	0.882905	0.899325	0.957013	0.868317
	76600	3.52797e+07	2.45204e+07	2.27935e+07	1.66931e+07	2.429e+07		76600	0.879463	0.883606	0.899649	0.957519	0.868622
	76700	3.52989e+07	2.45261e+07	2.28001e+07	1.66957e+07	2.43111e+07		76700	0.879941	0.883809	0.899909	0.957667	0.869379
	76800	3.53147e+07	2.45354e+07	2.28099e+07	1.66962e+07	2.4324e+07		76800	0.880334	0.884147	0.900294	0.957696	0.869839
	76900	3.53294e+07	2.45497e+07	2.28143e+07	1.67002e+07	2.43319e+07		76900	0.880701	0.88466	0.900469	0.957924	0.87012
	77000	3.53445e+07	2.45548e+07	2.28182e+07	1.6704e+07	2.43465e+07		77000	0.881078	0.884845	0.900624	0.958144	0.870644
	77100	3.53629e+07	2.45704e+07	2.28226e+07	1.67076e+07	2.4356e+07		77100	0.881536	0.885405	0.900795	0.95835	0.870983
	77200	3.53761e+07	2.45758e+07	2.2825e+07	1.67146e+07	2.43595e+07		77200	0.881865	0.8856	0.900892	0.958755	0.871109
	77300	3.54036e+07	2.45923e+07	2.28273e+07	1.67161e+07	2.43825e+07		77300	0.882549	0.886195	0.900983	0.95884	0.871932
	77400	3.5408e+07	2.45993e+07	2.2838e+07	1.67161e+07	2.4387e+07		77400	0.88266	0.886447	0.901405	0.95884	0.87209
	77500	3.54205e+07	2.46036e+07	2.28439e+07	1.67198e+07	2.44139e+07		77500	0.882971	0.886605	0.90164	0.95905	0.873054
	77600	3.54472e+07	2.46115e+07	2.28468e+07	1.67253e+07	2.44256e+07		77600	0.883638	0.886888	0.901753	0.959369	0.873471
	77700	3.54556e+07	2.46204e+07	2.28651e+07	1.67264e+07	2.4448e+07		77700	0.883847	0.887208	0.902474	0.959431	0.874272
	77800	3.5471e+07	2.46388e+07	2.28719e+07	1.67304e+07	2.44555e+07		77800	0.88423	0.887873	0.902744	0.95966	0.874541
	77900	3.54875e+07	2.46454e+07	2.28792e+07	1.67324e+07	2.44704e+07		77900	0.884642	0.88811	0.903031	0.959772	0.875073
	78000	3.54948e+07	2.4663e+07	2.28881e+07	1.67388e+07	2.44739e+07		78000	0.884824	0.888746	0.903384	0.960143	0.875201
	78100	3.55033e+07	2.46821e+07	2.28973e+07	1.67422e+07	2.4479e+07		78100	0.885036	0.889434	0.903747	0.960336	0.875383
	78200	3.55099e+07	2.46935e+07	2.29039e+07	1.67439e+07	2.44913e+07		78200	0.8852	0.889843	0.904008	0.960431	0.875823
	78300	3.5541e+07	2.47015e+07	2.29084e+07	1.67444e+07	2.44961e+07		78300	0.885976	0.89013	0.904184	0.960461	0.875992
	78400	3.55577e+07	2.47063e+07	2.29166e+07	1.67444e+07	2.45083e+07		78400	0.886393	0.890305	0.904508	0.960461	0.87643
	78500	3.55708e+07	2.47122e+07	2.29231e+07	1.67486e+07	2.45138e+07		78500	0.88672	0.890519	0.904762	0.960701	0.876627
	78600	3.55882e+07	2.47266e+07	2.29344e+07	1.6752e+07	2.45168e+07		78600	0.887153	0.891035	0.905212	0.960899	0.876733
	78700	3.55967e+07	2.4733e+07	2.29493e+07	1.67583e+07	2.45426e+07		78700	0.887365	0.891267	0.905796	0.961256	0.877655
	78800	3.5615e+07	2.47422e+07	2.29493e+07	1.67621e+07	2.45513e+07		78800	0.887821	0.891598	0.905796	0.961476	0.877967
	78900	3.56267e+07	2.4749e+07	2.29507e+07	1.67621e+07	2.45681e+07		78900	0.888112	0.891843	0.905853	0.961476	0.878569
	79000	3.56367e+07	2.47583e+07	2.29538e+07	1.67643e+07	2.45681e+07		79000	0.888361	0.892178	0.905977	0.961605	0.878569
	79100	3.5652e+07	2.47657e+07	2.29577e+07	1.67669e+07	2.45764e+07		79100	0.888742	0.892444	0.906128	0.961753	0.878866
	79200	3.56743e+07	2.47728e+07	2.29692e+07	1.67686e+07	2.45873e+07		79200	0.889299	0.8927	0.906584	0.961852	0.879254
	79300	3.56897e+07	2.47768e+07	2.29777e+07	1.67698e+07	2.45966e+07		79300	0.889682	0.892846	0.906921	0.961916	0.879588
	79400	3.57042e+07	2.47935e+07	2.2983e+07	1.67724e+07	2.46029e+07		79400	0.890043	0.893447	0.907127	0.962066	0.879812
	79500	3.57179e+07	2.48043e+07	2.29901e+07	1.67756e+07	2.46155e+07		79500	0.890385	0.893834	0.90741	0.962252	0.880262
	79600	3.57306e+07	2.48103e+07	2.29977e+07	1.67756e+07	2.46265e+07		79600	0.890701	0.894052	0.907707	0.962252	0.880656
	79700	3.5746e+07	2.48153e+07	2.30028e+07	1.67793e+07	2.46502e+07		79700	0.891085	0.894231	0.907911	0.962465	0.881504
	79800	3.57623e+07	2.48265e+07	2.30177e+07	1.67833e+07	2.46573e+07		79800	0.891492	0.894636	0.908497	0.962691	0.881756
	79900	3.57662e+07	2.483e+07	2.30228e+07	1.68002e+07	2.46642e+07		79900	0.891589	0.89476	0.908698	0.963662	0.882006
	80000	3.57706e+07	2.48428e+07	2.30294e+07	1.68029e+07	2.46671e+07		80000	0.891699	0.895224	0.908961	0.963819	0.88211
	80100	3.58002e+07	2.48579e+07	2.30388e+07	1.68043e+07	2.46724e+07		80100	0.892437	0.895769	0.909332	0.963896	0.882298
	80200	3.58055e+07	2.48731e+07	2.30488e+07	1.68043e+07	2.46866e+07		80200	0.89257	0.896314	0.909725	0.963896	0.882807
	80300	3.58285e+07	2.488e+07	2.30554e+07	1.68085e+07	2.46922e+07		80300	0.893142	0.896564	0.909985	0.964137	0.883006
	80400	3.58502e+07	2.48899e+07	2.30654e+07	1.68125e+07	2.47165e+07		80400	0.893684	0.896919	0.910379	0.964367	0.883874
	80500	3.58601e+07	2.48991e+07	2.30724e+07	1.68141e+07	2.47165e+07		80500	0.893931	0.897254	0.910658	0.96446	0.883874
	80600	3.58738e+07	2.49078e+07	2.30781e+07	1.68141e+07	2.47189e+07		80600	0.894272	0.897566	0.91088	0.96446	0.883962
	80700	3.59002e+07	2.49166e+07	2.30847e+07	1.68158e+07	2.47249e+07		80700	0.89493	0.897881	0.911141	0.964554	0.884176
	80800	3.59121e+07	2.49299e+07	2.30965e+07	1.68187e+07	2.47329e+07		80800	0.895228	0.898362	0.911607	0.964726	0.88446
	80900	3.59169e+07	2.4941e+07	2.30979e+07	1.68205e+07	2.47373e+07		80900	0.895346	0.898761	0.911665	0.96483	0.884617
	81000	3.59247e+07	2.49434e+07	2.31085e+07	1.68218e+07	2.47439e+07		81000	0.895541	0.898847	0.912082	0.9649	0.884854
	81100	3.59391e+07	2.49582e+07	2.31153e+07	1.68279e+07	2.47556e+07		81100	0.895898	0.899383	0.91235	0.965251	0.885274
	81200	3.59607e+07	2.49615e+07	2.31177e+07	1.68284e+07	2.4763e+07		81200	0.896438	0.899502	0.912444	0.965282	0.885539
	81300	3.59775e+07	2.49699e+07	2.31283e+07	1.68316e+07	2.4768e+07		81300	0.896856	0.899803	0.912864	0.965463	0.885717
	81400	3.59963e+07	2.49849e+07	2.31362e+07	1.68384e+07	2.47733e+07		81400	0.897325	0.900345	0.913175	0.965855	0.885908
	81500	3.60171e+07	2.49849e+07	2.31467e+07	1.6841e+07	2.47826e+07		81500	0.897845	0.900345	0.913591	0.966004	0.886237
	81600	3.60217e+07	2.50025e+07	2.31496e+07	1.6841e+07	2.47866e+07		81600	0.897959	0.900978	0.913703	0.966004	0.886381
	81700	3.604e+07	2.50111e+07	2.31539e+07	1.68435e+07	2.47926e+07		81700	0.898415	0.901288	0.913873	0.966146	0.886595
	81800	3.60478e+07	2.50148e+07	2.31631e+07	1.6845e+07	2.48059e+07		81800	0.898609	0.901422	0.914238	0.966233	0.88707
	81900	3.60538e+07	2.50265e+07	2.31754e+07	1.68461e+07	2.48179e+07		81900	0.89876	0.901843	0.914721	0.966296	0.887502
	82000	3.60732e+07	2.50381e+07	2.31848e+07	1.68496e+07	2.48179e+07		82000	0.899242	0.902262	0.915095	0.966494	0.887502
	82100	3.60955e+07	2.50422e+07	2.31996e+07	1.6853e+07	2.4825e+07		82100	0.899799	0.902407	0.915679	0.966691	0.887754
	82200	3.61115e+07	2.50457e+07	2.32101e+07	1.68531e+07	2.48274e+07		82200	0.900198	0.902534	0.91609	0.966696	0.887842
	82300	3.61411e+07	2.50606e+07	2.32148e+07	1.68531e+07	2.48362e+07		82300	0.900935	0.903071	0.916278	0.966696	0.888154
	82400	3.61665e+07	2.5068e+07	2.32247e+07	1.68589e+07	2.48362e+07		82400	0.901569	0.903339	0.916668	0.967031	0.888154
	82500	3.61815e+07	2.50813e+07	2.32289e+07	1.68589e+07	2.48497e+07		82500	0.901941	0.903816	0.916834	0.967031	0.888636
	82600	3.61871e+07	2.50824e+07	2.32381e+07	1.68608e+07	2.48518e+07		82600	0.902082	0.903856	0.917196	0.967141	0.888714
	82700	3.62077e+07	2.5089e+07	2.32465e+07	1.68636e+07	2.48637e+07		82700	0.902596	0.904093	0.917529	0.967297	0.889139
	82800	3.62264e+07	2.50963e+07	2.32491e+07	1.68638e+07	2.48833e+07		82800	0.903062	0.904358	0.917632	0.967313	0.88984
	82900	3.62409e+07	2.51022e+07	2.32552e+07	1.68638e+07	2.489e+07		82900	0.903424	0.904569	0.917872	0.967313	0.89008
	83000	3.62563e+07	2.51079e+07	2.32568e+07	1.68674e+07	2.49038e+07		83000	0.903806	0.904778	0.917937	0.967515	0.890572
	83100	3.62595e+07	2.51178e+07	2.32682e+07	1.68706e+07	2.49094e+07		83100	0.903887	0.905131	0.918386	0.967698	0.890772
	83200	3.62681e+07	2.5126e+07	2.32746e+07	1.68706e+07	2.49113e+07		83200	0.9041	0.905428	0.918636	0.967698	0.890842
	83300	3.62911e+07	2.51376e+07	2.3278e+07	1.68731e+07	2.49113e+07		83300	0.904674	0.905845	0.918771	0.967844	0.890842
	83400	3.63058e+07	2.51466e+07	2.3283e+07	1.68731e+07	2.49249e+07		83400	0.90504	0.906169	0.918968	0.967844	0.891326
	83500	3.63262e+07	2.51526e+07	2.32887e+07	1.68778e+07	2.49304e+07		83500	0.90555	0.906389	0.919194	0.968112	0.891525
	83600	3.63509e+07	2.51622e+07	2.32953e+07	1.68778e+07	2.49337e+07		83600	0.906166	0.906734	0.919454	0.968112	0.891642
	83700	3.63755e+07	2.51695e+07	2.32989e+07	1.68778e+07	2.4938e+07		83700	0.906778	0.906997	0.919597	0.968112	0.891795
	83800	3.63909e+07	2.51836e+07	2.33064e+07	1.68887e+07	2.49427e+07		83800	0.907162	0.907503	0.919895	0.968738	0.891963
	83900	3.64068e+07	2.519e+07	2.33171e+07	1.68909e+07	2.49454e+07		83900	0.907559	0.907736	0.920317	0.968863	0.892061
	84000	3.64113e+07	2.519e+07	2.33201e+07	1.68932e+07	2.49624e+07		84000	0.90767	0.907736	0.920434	0.968998	0.892667
	84100	3.64259e+07	2.51918e+07	2.33288e+07	1.68993e+07	2.49686e+07		84100	0.908033	0.9078	0.920778	0.969344	0.892892
	84200	3.64415e+07	2.52052e+07	2.33356e+07	1.69117e+07	2.49753e+07		84200	0.908423	0.908282	0.921046	0.970055	0.893131
	84300	3.64529e+07	2.52127e+07	2.33414e+07	1.69134e+07	2.4978e+07		84300	0.908708	0.908554	0.921276	0.970158	0.893225
	84400	3.6463e+07	2.52191e+07	2.33518e+07	1.69134e+07	2.49838e+07		84400	0.90896	0.908784	0.921685	0.970158	0.893435
	84500	3.64801e+07	2.52288e+07	2.33615e+07	1.69155e+07	2.49889e+07		84500	0.909386	0.909133	0.922067	0.970273	0.893616
	84600	3.64862e+07	2.5245e+07	2.33758e+07	1.69182e+07	2.4997e+07		84600	0.909539	0.909716	0.922631	0.970429	0.893905
	84700	3.65089e+07	2.52526e+07	2.33822e+07	1.69206e+07	2.50063e+07		84700	0.910103	0.909989	0.922885	0.970567	0.894238
	84800	3.65152e+07	2.52581e+07	2.33888e+07	1.69274e+07	2.50175e+07		84800	0.91026	0.91019	0.923144	0.970957	0.894638
	84900	3.65408e+07	2.52659e+07	2.33934e+07	1.69274e+07	2.5031e+07		84900	0.9109	0.91047	0.923328	0.970957	0.895121
	85000	3.65526e+07	2.52735e+07	2.34017e+07	1.69285e+07	2.5068e+07		85000	0.911192	0.910742	0.923655	0.971019	0.896444
	85100	3.65701e+07	2.52818e+07	2.34066e+07	1.69349e+07	2.50888e+07		85100	0.91163	0.911042	0.923847	0.97139	0.897188
	85200	3.65797e+07	2.52921e+07	2.3413e+07	1.69378e+07	2.51024e+07		85200	0.911869	0.911415	0.9241	0.971557	0.897674
	85300	3.65817e+07	2.53002e+07	2.34158e+07	1.69392e+07	2.51132e+07		85300	0.911917	0.911706	0.92421	0.971638	0.898062
	85400	3.65936e+07	2.53083e+07	2.34171e+07	1.69403e+07	2.51301e+07		85400	0.912214	0.911999	0.924263	0.971699	0.898666
	85500	3.65964e+07	2.5317e+07	2.34245e+07	1.69403e+07	2.51428e+07		85500	0.912285	0.91231	0.924555	0.971699	0.899121
	85600	3.66065e+07	2.5324e+07	2.34248e+07	1.69458e+07	2.51428e+07		85600	0.912536	0.912564	0.924566	0.972015	0.899121
	85700	3.66246e+07	2.53373e+07	2.34312e+07	1.69458e+07	2.51495e+07		85700	0.912988	0.913042	0.92482	0.972015	0.89936
	85800	3.66434e+07	2.53396e+07	2.34316e+07	1.69458e+07	2.51729e+07		85800	0.913455	0.913125	0.924834	0.972015	0.900196
	85900	3.66624e+07	2.53436e+07	2.34358e+07	1.69469e+07	2.51928e+07		85900	0.913931	0.91327	0.925	0.972075	0.900909
	86000	3.66727e+07	2.5349e+07	2.34382e+07	1.69534e+07	2.51928e+07		86000	0.914187	0.913466	0.925097	0.972452	0.900909
	86100	3.66858e+07	2.53538e+07	2.34454e+07	1.69557e+07	2.51951e+07		86100	0.914514	0.913636	0.925379	0.972581	0.90099
	86200	3.67043e+07	2.53685e+07	2.34532e+07	1.6958e+07	2.52067e+07		86200	0.914974	0.914168	0.925688	0.972715	0.901405
	86300	3.67149e+07	2.53762e+07	2.34588e+07	1.69615e+07	2.52176e+07		86300	0.915239	0.914443	0.925908	0.972916	0.901796
	86400	3.67247e+07	2.53805e+07	2.34714e+07	1.69615e+07	2.52277e+07		86400	0.915484	0.914601	0.926406	0.972916	0.902155
	86500	3.6728e+07	2.5389e+07	2.34754e+07	1.69615e+07	2.52309e+07		86500	0.915565	0.914906	0.926564	0.972916	0.90227
	86600	3.67392e+07	2.53917e+07	2.34829e+07	1.6964e+07	2.52531e+07		86600	0.915845	0.915002	0.926859	0.973059	0.903065
	86700	3.67514e+07	2.53933e+07	2.34932e+07	1.69651e+07	2.52531e+07		86700	0.916149	0.915062	0.927265	0.973119	0.903065
	86800	3.67702e+07	2.53983e+07	2.35026e+07	1.69669e+07	2.52583e+07		86800	0.916617	0.91524	0.927635	0.973227	0.903251
	86900	3.67822e+07	2.54063e+07	2.35078e+07	1.69675e+07	2.52615e+07		86900	0.916916	0.915531	0.927841	0.973258	0.903363
	87000	3.67901e+07	2.54223e+07	2.35169e+07	1.69675e+07	2.52733e+07		87000	0.917112	0.916107	0.928201	0.973258	0.903786
	87100	3.67914e+07	2.54325e+07	2.35256e+07	1.69675e+07	2.52816e+07		87100	0.917146	0.916473	0.928545	0.973258	0.904082
	87200	3.68097e+07	2.54325e+07	2.35309e+07	1.69693e+07	2.52934e+07		87200	0.917601	0.916473	0.928752	0.973363	0.904506
	87300	3.68257e+07	2.54397e+07	2.35344e+07	1.69693e+07	2.52934e+07		87300	0.918001	0.916732	0.928891	0.973363	0.904506
	87400	3.68295e+07	2.54452e+07	2.35363e+07	1.6975e+07	2.52992e+07		87400	0.918096	0.916933	0.928968	0.973686	0.904711
	87500	3.68494e+07	2.54533e+07	2.35457e+07	1.69757e+07	2.53006e+07		87500	0.918593	0.917222	0.929338	0.973732	0.904763
	87600	3.68528e+07	2.54579e+07	2.35542e+07	1.69796e+07	2.53098e+07		87600	0.918676	0.91739	0.929674	0.973952	0.905092
	87700	3.68648e+07	2.54658e+07	2.35598e+07	1.69802e+07	2.53098e+07		87700	0.918976	0.917675	0.929895	0.973987	0.905092
	87800	3.68668e+07	2.54658e+07	2.3565e+07	1.69804e+07	2.53168e+07		87800	0.919025	0.917675	0.930099	0.973996	0.905341
	87900	3.68735e+07	2.54688e+07	2.35743e+07	1.69809e+07	2.53247e+07		87900	0.919193	0.917782	0.930466	0.974027	0.905626
	88000	3.6875e+07	2.54688e+07	2.35806e+07	1.69809e+07	2.5327e+07		88000	0.919231	0.917782	0.930716	0.974027	0.905707
	88100	3.68878e+07	2.54722e+07	2.35809e+07	1.69813e+07	2.5331e+07		88100	0.919548	0.917905	0.930729	0.974053	0.905849
	88200	3.68921e+07	2.54832e+07	2.35894e+07	1.69843e+07	2.53349e+07		88200	0.919657	0.918298	0.931061	0.974221	0.905989
	88300	3.69047e+07	2.54898e+07	2.35967e+07	1.6985e+07	2.53387e+07		88300	0.91997	0.918537	0.931351	0.974264	0.906126
	88400	3.69074e+07	2.54918e+07	2.36055e+07	1.6985e+07	2.53476e+07		88400	0.920038	0.918612	0.931698	0.974264	0.906442
	88500	3.69166e+07	2.54979e+07	2.36114e+07	1.69867e+07	2.53504e+07		88500	0.920266	0.91883	0.931933	0.97436	0.906542
	88600	3.69303e+07	2.55043e+07	2.36174e+07	1.69878e+07	2.53504e+07		88600	0.920607	0.919059	0.932169	0.974424	0.906542
	88700	3.69484e+07	2.55058e+07	2.36204e+07	1.69958e+07	2.53504e+07		88700	0.921059	0.919113	0.932285	0.97488	0.906542
	88800	3.69781e+07	2.55102e+07	2.36233e+07	1.6999e+07	2.53526e+07		88800	0.921801	0.919273	0.932403	0.975065	0.906621
	88900	3.69831e+07	2.55168e+07	2.36261e+07	1.70023e+07	2.53545e+07		88900	0.921924	0.919511	0.932511	0.975254	0.906691
	89000	3.69946e+07	2.55183e+07	2.36295e+07	1.70032e+07	2.53545e+07		89000	0.922211	0.919564	0.932644	0.975304	0.906691
	89100	3.70081e+07	2.55312e+07	2.36305e+07	1.70061e+07	2.53569e+07		89100	0.922547	0.920032	0.932685	0.975471	0.906777
	89200	3.70146e+07	2.55408e+07	2.36394e+07	1.70073e+07	2.53615e+07		89200	0.92271	0.920377	0.933035	0.975543	0.906939
	89300	3.70192e+07	2.55487e+07	2.36434e+07	1.70092e+07	2.53635e+07		89300	0.922826	0.920659	0.933194	0.975649	0.907013
	89400	3.70263e+07	2.55487e+07	2.36439e+07	1.70109e+07	2.53665e+07		89400	0.923001	0.920659	0.933212	0.97575	0.90712
	89500	3.70427e+07	2.55614e+07	2.36456e+07	1.70109e+07	2.53698e+07		89500	0.923409	0.921117	0.933279	0.97575	0.907238
	89600	3.70518e+07	2.55762e+07	2.36504e+07	1.70141e+07	2.53799e+07		89600	0.923638	0.921652	0.933472	0.975929	0.907599
	89700	3.70718e+07	2.55816e+07	2.3655e+07	1.70141e+07	2.53822e+07		89700	0.924136	0.921847	0.933653	0.975929	0.907679
	89800	3.7078e+07	2.55837e+07	2.36611e+07	1.7017e+07	2.53822e+07		89800	0.924291	0.921922	0.933893	0.976099	0.907679
	89900	3.70854e+07	2.55854e+07	2.36656e+07	1.7019e+07	2.5398e+07		89900	0.924475	0.921983	0.93407	0.976214	0.908246
	90000	3.71038e+07	2.55908e+07	2.36709e+07	1.70261e+07	2.54118e+07		90000	0.924933	0.922178	0.93428	0.976617	0.908738
	90100	3.71166e+07	2.55991e+07	2.36745e+07	1.70311e+07	2.54138e+07		90100	0.925252	0.922476	0.934422	0.976907	0.90881
	90200	3.71235e+07	2.5607e+07	2.36818e+07	1.70335e+07	2.54138e+07		90200	0.925426	0.922761	0.934708	0.977043	0.90881
	90300	3.71385e+07	2.56163e+07	2.36876e+07	1.7034e+07	2.54138e+07		90300	0.9258	0.923096	0.934939	0.977076	0.90881
	90400	3.71474e+07	2.56257e+07	2.36966e+07	1.70375e+07	2.54245e+07		90400	0.926022	0.923434	0.935292	0.977277	0.909194
	90500	3.71623e+07	2.56287e+07	2.36966e+07	1.7039e+07	2.54307e+07		90500	0.926391	0.923545	0.935292	0.97736	0.909414
	90600	3.71767e+07	2.56345e+07	2.37029e+07	1.70392e+07	2.54568e+07		90600	0.92675	0.923752	0.935543	0.977374	0.910348
	90700	3.71872e+07	2.5648e+07	2.37029e+07	1.70427e+07	2.54568e+07		90700	0.927012	0.92424	0.935543	0.977573	0.910348
	90800	3.72004e+07	2.56517e+07	2.37094e+07	1.70428e+07	2.54608e+07		90800	0.92734	0.924373	0.935799	0.97758	0.910491
	90900	3.72093e+07	2.56557e+07	2.37135e+07	1.70428e+07	2.54608e+07		90900	0.927564	0.924515	0.935962	0.97758	0.910491
	91000	3.72227e+07	2.56611e+07	2.37172e+07	1.70444e+07	2.54667e+07		91000	0.927898	0.924709	0.936105	0.977672	0.910701
	91100	3.72301e+07	2.56611e+07	2.3731e+07	1.70456e+07	2.5478e+07		91100	0.928081	0.924709	0.93665	0.97774	0.911107
	91200	3.72425e+07	2.56689e+07	2.3732e+07	1.7051e+07	2.54825e+07		91200	0.928392	0.924994	0.93669	0.978051	0.911269
	91300	3.72511e+07	2.56744e+07	2.37424e+07	1.70539e+07	2.54846e+07		91300	0.928606	0.925192	0.937101	0.978214	0.911341
	91400	3.72605e+07	2.56827e+07	2.37451e+07	1.70539e+07	2.54846e+07		91400	0.928841	0.92549	0.937206	0.978214	0.911341
	91500	3.7267e+07	2.56855e+07	2.37531e+07	1.70554e+07	2.54939e+07		91500	0.929001	0.925591	0.937523	0.978303	0.911674
	91600	3.7267e+07	2.56918e+07	2.37604e+07	1.70554e+07	2.54955e+07		91600	0.929001	0.925819	0.937811	0.978303	0.911733
	91700	3.72842e+07	2.57005e+07	2.3773e+07	1.70562e+07	2.54988e+07		91700	0.92943	0.926132	0.938309	0.978348	0.91185
	91800	3.72921e+07	2.57072e+07	2.37842e+07	1.70562e+07	2.54988e+07		91800	0.929628	0.926372	0.938753	0.978348	0.91185
	91900	3.73013e+07	2.57192e+07	2.37892e+07	1.70574e+07	2.55043e+07		91900	0.929857	0.926805	0.93895	0.978418	0.912047
	92000	3.73195e+07	2.57227e+07	2.37943e+07	1.70615e+07	2.55066e+07		92000	0.930309	0.92693	0.939151	0.978648	0.912128
	92100	3.73331e+07	2.57334e+07	2.37965e+07	1.70615e+07	2.55105e+07		92100	0.930651	0.927317	0.939235	0.978648	0.912269
	92200	3.73425e+07	2.57432e+07	2.37993e+07	1.70615e+07	2.55132e+07		92200	0.930884	0.927671	0.939346	0.978648	0.912364
	92300	3.73605e+07	2.57473e+07	2.38009e+07	1.7062e+07	2.55329e+07		92300	0.931332	0.927819	0.939411	0.978681	0.913068
	92400	3.73655e+07	2.57563e+07	2.3805e+07	1.70659e+07	2.55329e+07		92400	0.931457	0.928143	0.939572	0.978905	0.913068
	92500	3.73728e+07	2.57647e+07	2.38107e+07	1.70681e+07	2.55422e+07		92500	0.93164	0.928444	0.939796	0.979027	0.913403
	92600	3.73883e+07	2.57647e+07	2.38108e+07	1.70699e+07	2.55497e+07		92600	0.932025	0.928444	0.939803	0.979134	0.913669
	92700	3.73956e+07	2.57873e+07	2.38204e+07	1.707e+07	2.5564e+07		92700	0.932207	0.929257	0.940178	0.97914	0.914181
	92800	3.74091e+07	2.57966e+07	2.38281e+07	1.70716e+07	2.55692e+07		92800	0.932545	0.929595	0.940485	0.979229	0.914368
	92900	3.74124e+07	2.57998e+07	2.38336e+07	1.70724e+07	2.55692e+07		92900	0.932627	0.92971	0.9407	0.979274	0.914368
	93000	3.7421e+07	2.58113e+07	2.38384e+07	1.70766e+07	2.55692e+07		93000	0.93284	0.930122	0.94089	0.979514	0.914368
	93100	3.74367e+07	2.58231e+07	2.38423e+07	1.70793e+07	2.55721e+07		93100	0.933231	0.930549	0.941044	0.979672	0.914472
	93200	3.74436e+07	2.58286e+07	2.38434e+07	1.70806e+07	2.55819e+07		93200	0.933405	0.930748	0.941086	0.979748	0.91482
	93300	3.74672e+07	2.583e+07	2.38471e+07	1.70831e+07	2.55838e+07		93300	0.933992	0.930797	0.941235	0.979888	0.914891
	93400	3.74704e+07	2.58371e+07	2.38487e+07	1.70891e+07	2.55883e+07		93400	0.934072	0.931052	0.941298	0.980232	0.915049
	93500	3.7497e+07	2.58402e+07	2.3854e+07	1.70891e+07	2.55919e+07		93500	0.934734	0.931165	0.941508	0.980232	0.915181
	93600	3.75049e+07	2.58402e+07	2.38595e+07	1.70891e+07	2.56019e+07		93600	0.934931	0.931165	0.941722	0.980232	0.915537
	93700	3.75199e+07	2.58402e+07	2.3862e+07	1.70891e+07	2.56054e+07		93700	0.935306	0.931165	0.941823	0.980232	0.915661
	93800	3.75199e+07	2.58417e+07	2.38672e+07	1.70907e+07	2.56082e+07		93800	0.935306	0.931219	0.942026	0.980325	0.915763
	93900	3.7526e+07	2.58505e+07	2.38719e+07	1.70915e+07	2.56205e+07		93900	0.935459	0.931535	0.942211	0.980371	0.916202
	94000	3.75395e+07	2.58548e+07	2.38769e+07	1.70919e+07	2.56318e+07		94000	0.935795	0.93169	0.942412	0.980394	0.916606
	94100	3.75416e+07	2.58579e+07	2.38911e+07	1.70934e+07	2.56754e+07		94100	0.935846	0.931802	0.942972	0.98048	0.918167
	94200	3.75494e+07	2.58647e+07	2.38916e+07	1.7094e+07	2.56824e+07		94200	0.936041	0.932049	0.942991	0.980515	0.918417
	94300	3.757e+07	2.58681e+07	2.38933e+07	1.70977e+07	2.56845e+07		94300	0.936555	0.932169	0.943056	0.980728	0.918493
	94400	3.75869e+07	2.58753e+07	2.38996e+07	1.71006e+07	2.56916e+07		94400	0.936976	0.932428	0.943307	0.980895	0.918744
	94500	3.75976e+07	2.58803e+07	2.39061e+07	1.71055e+07	2.5705e+07		94500	0.937243	0.932612	0.943562	0.981176	0.919224
	94600	3.75976e+07	2.5882e+07	2.39135e+07	1.71065e+07	2.57137e+07		94600	0.937243	0.932672	0.943854	0.98123	0.919536
	94700	3.75999e+07	2.58845e+07	2.39138e+07	1.71065e+07	2.57279e+07		94700	0.9373	0.932763	0.943868	0.98123	0.920043
	94800	3.76027e+07	2.58886e+07	2.39218e+07	1.71119e+07	2.5744e+07		94800	0.937371	0.93291	0.944183	0.98154	0.920618
	94900	3.76027e+07	2.58896e+07	2.39222e+07	1.71141e+07	2.5749e+07		94900	0.937371	0.932946	0.9442	0.981666	0.920799
	95000	3.76117e+07	2.58896e+07	2.39284e+07	1.71141e+07	2.57578e+07		95000	0.937594	0.932946	0.944445	0.981666	0.921114
	95100	3.76218e+07	2.58917e+07	2.39345e+07	1.71212e+07	2.5762e+07		95100	0.937845	0.933021	0.944684	0.982073	0.921264
	95200	3.76373e+07	2.59015e+07	2.39359e+07	1.71221e+07	2.57697e+07		95200	0.938233	0.933373	0.944737	0.982128	0.921538
	95300	3.76506e+07	2.5903e+07	2.39418e+07	1.7124e+07	2.57719e+07		95300	0.938564	0.933428	0.944973	0.982233	0.921617
	95400	3.76572e+07	2.59044e+07	2.39477e+07	1.7124e+07	2.579e+07		95400	0.938728	0.933478	0.945204	0.982233	0.922263
	95500	3.76696e+07	2.59086e+07	2.39534e+07	1.71253e+07	2.57916e+07		95500	0.939039	0.933631	0.945429	0.982312	0.922322
	95600	3.76769e+07	2.59157e+07	2.39565e+07	1.71311e+07	2.58062e+07		95600	0.939219	0.933884	0.945553	0.982644	0.922843
	95700	3.76971e+07	2.59172e+07	2.39669e+07	1.71317e+07	2.58167e+07		95700	0.939723	0.933939	0.945964	0.982675	0.923219
	95800	3.77165e+07	2.59188e+07	2.39717e+07	1.71411e+07	2.58218e+07		95800	0.940206	0.933996	0.946151	0.983215	0.9234
	95900	3.77293e+07	2.5921e+07	2.39748e+07	1.71411e+07	2.58279e+07		95900	0.940527	0.934078	0.946273	0.983215	0.923621
	96000	3.77443e+07	2.59227e+07	2.39783e+07	1.71477e+07	2.58279e+07		96000	0.940899	0.934138	0.946412	0.983595	0.923621
	96100	3.77642e+07	2.59227e+07	2.39798e+07	1.71509e+07	2.58327e+07		96100	0.941396	0.934138	0.946472	0.983776	0.923792
	96200	3.777e+07	2.59301e+07	2.39844e+07	1.71526e+07	2.58386e+07		96200	0.94154	0.934405	0.946653	0.983875	0.924003
	96300	3.777e+07	2.59339e+07	2.39854e+07	1.71526e+07	2.58386e+07		96300	0.94154	0.93454	0.946693	0.983875	0.924003
	96400	3.7774e+07	2.5945e+07	2.39917e+07	1.71526e+07	2.58444e+07		96400	0.94164	0.934943	0.94694	0.983875	0.924211
	96500	3.77773e+07	2.5952e+07	2.39945e+07	1.71526e+07	2.58467e+07		96500	0.941722	0.935195	0.947053	0.983875	0.924292
	96600	3.77861e+07	2.59586e+07	2.3998e+07	1.71548e+07	2.58606e+07		96600	0.941942	0.935433	0.947192	0.984001	0.92479
	96700	3.77898e+07	2.5968e+07	2.40038e+07	1.71554e+07	2.58712e+07		96700	0.942034	0.93577	0.94742	0.984037	0.925166
	96800	3.78006e+07	2.5977e+07	2.40072e+07	1.71579e+07	2.58908e+07		96800	0.942304	0.936096	0.947552	0.984182	0.925869
	96900	3.78139e+07	2.59814e+07	2.40117e+07	1.71579e+07	2.591e+07		96900	0.942635	0.936253	0.947731	0.984182	0.926554
	97000	3.78218e+07	2.59814e+07	2.40187e+07	1.7159e+07	2.5915e+07		97000	0.942832	0.936253	0.948005	0.984241	0.926734
	97100	3.78249e+07	2.59894e+07	2.40223e+07	1.71604e+07	2.59205e+07		97100	0.94291	0.93654	0.948149	0.984322	0.926931
	97200	3.78324e+07	2.5992e+07	2.40248e+07	1.71604e+07	2.59246e+07		97200	0.943096	0.936634	0.948249	0.984322	0.927076
	97300	3.78343e+07	2.59937e+07	2.40256e+07	1.71632e+07	2.5935e+07		97300	0.943144	0.936698	0.948277	0.984485	0.927448
	97400	3.78399e+07	2.59991e+07	2.40286e+07	1.71632e+07	2.59377e+07		97400	0.943284	0.93689	0.948397	0.984485	0.927544
	97500	3.78399e+07	2.60018e+07	2.40337e+07	1.71658e+07	2.59377e+07		97500	0.943284	0.93699	0.948597	0.984634	0.927544
	97600	3.78399e+07	2.60069e+07	2.40394e+07	1.71666e+07	2.5948e+07		97600	0.943284	0.937172	0.948825	0.984678	0.927915
	97700	3.78435e+07	2.60124e+07	2.40485e+07	1.71673e+07	2.5948e+07		97700	0.943372	0.93737	0.949183	0.984718	0.927915
	97800	3.78454e+07	2.60244e+07	2.40496e+07	1.71673e+07	2.59553e+07		97800	0.94342	0.937802	0.949226	0.984718	0.928177
	97900	3.78567e+07	2.60244e+07	2.40504e+07	1.71673e+07	2.59728e+07		97900	0.943702	0.937802	0.949257	0.984718	0.928801
	98000	3.78683e+07	2.60258e+07	2.40584e+07	1.71687e+07	2.59728e+07		98000	0.943991	0.937853	0.949573	0.984798	0.928801
	98100	3.78764e+07	2.60258e+07	2.40632e+07	1.71705e+07	2.6001e+07		98100	0.944192	0.937853	0.949763	0.984901	0.929811
	98200	3.78764e+07	2.60272e+07	2.40726e+07	1.7173e+07	2.60116e+07		98200	0.944192	0.937903	0.950135	0.985043	0.930188
	98300	3.78877e+07	2.60392e+07	2.40765e+07	1.71794e+07	2.60165e+07		98300	0.944474	0.938337	0.950289	0.985413	0.930364
	98400	3.78946e+07	2.60449e+07	2.40789e+07	1.7184e+07	2.60165e+07		98400	0.944646	0.938542	0.950384	0.985678	0.930364
	98500	3.78976e+07	2.60525e+07	2.40854e+07	1.7184e+07	2.60239e+07		98500	0.944722	0.938816	0.950641	0.985678	0.930627
	98600	3.79106e+07	2.60632e+07	2.40939e+07	1.7186e+07	2.60284e+07		98600	0.945047	0.939202	0.950976	0.985792	0.930788
	98700	3.79159e+07	2.60706e+07	2.41004e+07	1.7186e+07	2.6044e+07		98700	0.945178	0.939466	0.951231	0.985792	0.931349
	98800	3.79283e+07	2.60706e+07	2.41021e+07	1.71862e+07	2.6044e+07		98800	0.945486	0.939466	0.951298	0.985803	0.931349
	98900	3.79345e+07	2.6072e+07	2.41025e+07	1.71862e+07	2.6044e+07		98900	0.945642	0.939517	0.951313	0.985803	0.931349
	99000	3.79503e+07	2.60798e+07	2.41025e+07	1.71862e+07	2.6044e+07		99000	0.946034	0.939798	0.951313	0.985803	0.931349
	99100	3.79541e+07	2.60825e+07	2.41062e+07	1.71905e+07	2.6044e+07		99100	0.946131	0.939897	0.951459	0.986051	0.931349
	99200	3.79565e+07	2.60858e+07	2.41071e+07	1.71905e+07	2.6044e+07		99200	0.946189	0.940015	0.951497	0.986051	0.931349
	99300	3.7971e+07	2.60858e+07	2.41117e+07	1.71918e+07	2.60463e+07		99300	0.946551	0.940015	0.951678	0.986127	0.931428
	99400	3.79824e+07	2.60924e+07	2.4113e+07	1.71918e+07	2.60511e+07		99400	0.946836	0.940255	0.951727	0.986127	0.931602
	99500	3.79961e+07	2.60924e+07	2.41149e+07	1.71961e+07	2.60563e+07		99500	0.947176	0.940255	0.951805	0.986369	0.931787
	99600	3.79991e+07	2.60939e+07	2.4119e+07	1.71971e+07	2.60624e+07		99600	0.947251	0.940307	0.951966	0.986431	0.932006
	99700	3.80039e+07	2.60969e+07	2.41246e+07	1.71971e+07	2.60871e+07		99700	0.947371	0.940414	0.952186	0.986431	0.932887
	99800	3.80099e+07	2.61002e+07	2.41302e+07	1.71971e+07	2.60939e+07		99800	0.947521	0.940533	0.952406	0.986431	0.93313
	99900	3.80163e+07	2.61103e+07	2.41334e+07	1.71993e+07	2.60986e+07		99900	0.94768	0.940898	0.952532	0.986554	0.933301
	100000	3.80219e+07	2.61163e+07	2.41402e+07	1.72e+07	2.61176e+07		100000	0.94782	0.941113	0.952802	0.986596	0.933978
	100100	3.80418e+07	2.61247e+07	2.41435e+07	1.72006e+07	2.61176e+07		100100	0.948315	0.941416	0.952931	0.986628	0.933978
	100200	3.80473e+07	2.61277e+07	2.41514e+07	1.72006e+07	2.61273e+07		100200	0.948452	0.941525	0.953245	0.986628	0.934325
	100300	3.80473e+07	2.61373e+07	2.41571e+07	1.7202e+07	2.61289e+07		100300	0.948452	0.94187	0.95347	0.986713	0.934383
	100400	3.80532e+07	2.614e+07	2.4158e+07	1.72027e+07	2.61311e+07		100400	0.948601	0.941967	0.953503	0.986748	0.934461
	100500	3.80604e+07	2.614e+07	2.4159e+07	1.72027e+07	2.61311e+07		100500	0.94878	0.941967	0.953545	0.986748	0.934461
	100600	3.80753e+07	2.61425e+07	2.41643e+07	1.72027e+07	2.61332e+07		100600	0.949152	0.942058	0.953753	0.986748	0.934537
	100700	3.80845e+07	2.61444e+07	2.4168e+07	1.72053e+07	2.61332e+07		100700	0.94938	0.942127	0.953899	0.986897	0.934537
	100800	3.80929e+07	2.6149e+07	2.41686e+07	1.7206e+07	2.61357e+07		100800	0.94959	0.942293	0.953924	0.986937	0.934627
	100900	3.80977e+07	2.61596e+07	2.41686e+07	1.7206e+07	2.61509e+07		100900	0.949709	0.942673	0.953924	0.986937	0.935169
	101000	3.81047e+07	2.61706e+07	2.41751e+07	1.72071e+07	2.61563e+07		101000	0.949884	0.94307	0.954179	0.987004	0.935363
	101100	3.81189e+07	2.61733e+07	2.41771e+07	1.72092e+07	2.61628e+07		101100	0.950238	0.943168	0.954258	0.987124	0.935596
	101200	3.81298e+07	2.61733e+07	2.41771e+07	1.72105e+07	2.61652e+07		101200	0.950511	0.943168	0.954258	0.987196	0.935681
	101300	3.81388e+07	2.6178e+07	2.41792e+07	1.72105e+07	2.61687e+07		101300	0.950733	0.943339	0.954342	0.987196	0.935808
	101400	3.81388e+07	2.61858e+07	2.41862e+07	1.72119e+07	2.61687e+07		101400	0.950733	0.943617	0.954616	0.987279	0.935808
	101500	3.81437e+07	2.61892e+07	2.41875e+07	1.72121e+07	2.61709e+07		101500	0.950857	0.943742	0.954669	0.987291	0.935884
	101600	3.81625e+07	2.61926e+07	2.41879e+07	1.72135e+07	2.61732e+07		101600	0.951326	0.943866	0.954685	0.987367	0.935968
	101700	3.81725e+07	2.61945e+07	2.41914e+07	1.72135e+07	2.61764e+07		101700	0.951576	0.943932	0.954821	0.987367	0.936081
	101800	3.81775e+07	2.61992e+07	2.41965e+07	1.72171e+07	2.6182e+07		101800	0.9517	0.944103	0.955024	0.987574	0.936282
	101900	3.81775e+07	2.6201e+07	2.41968e+07	1.72193e+07	2.61966e+07		101900	0.9517	0.944167	0.955037	0.987702	0.936805
	102000	3.81795e+07	2.62045e+07	2.4204e+07	1.72193e+07	2.61988e+07		102000	0.95175	0.944294	0.955322	0.987702	0.936884
	102100	3.81981e+07	2.62086e+07	2.4205e+07	1.72193e+07	2.62046e+07		102100	0.952214	0.944442	0.955362	0.987702	0.93709
	102200	3.8212e+07	2.621e+07	2.42069e+07	1.72207e+07	2.62046e+07		102200	0.952558	0.944491	0.955435	0.987783	0.93709
	102300	3.82136e+07	2.62113e+07	2.42076e+07	1.72222e+07	2.62135e+07		102300	0.952598	0.944539	0.955462	0.987868	0.93741
	102400	3.82167e+07	2.62131e+07	2.42115e+07	1.72222e+07	2.62316e+07		102400	0.952676	0.944603	0.955617	0.987868	0.938055
	102500	3.82225e+07	2.6215e+07	2.4216e+07	1.72245e+07	2.62336e+07		102500	0.952821	0.944673	0.955796	0.987998	0.938129
	102600	3.82225e+07	2.6231e+07	2.42227e+07	1.7227e+07	2.62494e+07		102600	0.952821	0.945247	0.95606	0.988145	0.938693
	102700	3.82277e+07	2.6233e+07	2.42254e+07	1.7227e+07	2.62513e+07		102700	0.95295	0.945321	0.956166	0.988145	0.938759
	102800	3.82369e+07	2.62356e+07	2.42254e+07	1.7227e+07	2.62513e+07		102800	0.95318	0.945414	0.956166	0.988145	0.938759
	102900	3.82391e+07	2.62373e+07	2.42292e+07	1.72279e+07	2.62577e+07		102900	0.953235	0.945474	0.956315	0.988194	0.938988
	103000	3.82391e+07	2.6248e+07	2.42306e+07	1.72279e+07	2.62577e+07		103000	0.953235	0.945861	0.956369	0.988194	0.938988
	103100	3.82454e+07	2.62513e+07	2.42416e+07	1.72287e+07	2.62622e+07		103100	0.953392	0.945978	0.956803	0.988242	0.939151
	103200	3.82518e+07	2.6253e+07	2.42439e+07	1.72289e+07	2.62645e+07		103200	0.953551	0.946041	0.956896	0.988255	0.939231
	103300	3.82612e+07	2.62576e+07	2.42464e+07	1.72349e+07	2.62697e+07		103300	0.953786	0.946208	0.956996	0.988596	0.939417
	103400	3.82686e+07	2.62608e+07	2.42467e+07	1.72368e+07	2.62697e+07		103400	0.95397	0.94632	0.957007	0.988708	0.939417
	103500	3.82735e+07	2.62608e+07	2.42526e+07	1.72368e+07	2.62758e+07		103500	0.954092	0.94632	0.957238	0.988708	0.939636
	103600	3.82804e+07	2.62641e+07	2.42543e+07	1.72368e+07	2.62758e+07		103600	0.954265	0.946441	0.957304	0.988708	0.939636
	103700	3.82839e+07	2.62683e+07	2.42563e+07	1.72379e+07	2.62758e+07		103700	0.954351	0.946593	0.957383	0.988767	0.939636
	103800	3.82885e+07	2.62812e+07	2.42607e+07	1.72379e+07	2.62805e+07		103800	0.954467	0.947055	0.957559	0.988767	0.939806
	103900	3.82919e+07	2.62812e+07	2.42618e+07	1.72379e+07	2.62867e+07		103900	0.954551	0.947055	0.957601	0.988767	0.940025
	104000	3.83054e+07	2.62812e+07	2.42636e+07	1.72391e+07	2.62942e+07		104000	0.954888	0.947055	0.957671	0.98884	0.940294
	104100	3.83123e+07	2.62827e+07	2.42683e+07	1.72391e+07	2.62942e+07		104100	0.955059	0.947112	0.957857	0.98884	0.940294
	104200	3.83123e+07	2.62843e+07	2.42787e+07	1.72391e+07	2.62942e+07		104200	0.955059	0.947168	0.95827	0.98884	0.940294
	104300	3.83163e+07	2.62949e+07	2.42859e+07	1.72391e+07	2.62942e+07		104300	0.95516	0.947549	0.958555	0.98884	0.940294
	104400	3.83233e+07	2.62994e+07	2.42871e+07	1.72428e+07	2.63064e+07		104400	0.955333	0.947714	0.958602	0.989051	0.940729
	104500	3.83233e+07	2.63044e+07	2.42879e+07	1.72442e+07	2.63218e+07		104500	0.955333	0.947893	0.95863	0.989131	0.941282
	104600	3.83317e+07	2.63073e+07	2.42914e+07	1.72472e+07	2.63243e+07		104600	0.955543	0.947998	0.958769	0.989304	0.941369
	104700	3.83411e+07	2.63112e+07	2.42985e+07	1.72498e+07	2.63243e+07		104700	0.955777	0.948136	0.959052	0.989452	0.941369
	104800	3.83428e+07	2.63112e+07	2.43015e+07	1.7253e+07	2.63243e+07		104800	0.955821	0.948136	0.959169	0.989635	0.941369
	104900	3.83565e+07	2.63163e+07	2.43034e+07	1.72563e+07	2.63454e+07		104900	0.956162	0.948322	0.959244	0.989824	0.942126
	105000	3.83597e+07	2.63183e+07	2.4311e+07	1.72563e+07	2.6352e+07		105000	0.95624	0.948394	0.959542	0.989824	0.942361
	105100	3.83682e+07	2.6323e+07	2.43177e+07	1.72563e+07	2.6356e+07		105100	0.956453	0.948564	0.959807	0.989824	0.942505
	105200	3.83743e+07	2.6323e+07	2.43185e+07	1.72577e+07	2.63582e+07		105200	0.956605	0.948564	0.959838	0.989904	0.942583
	105300	3.83822e+07	2.6328e+07	2.43236e+07	1.72603e+07	2.63615e+07		105300	0.956803	0.948742	0.960041	0.990055	0.942701
	105400	3.83876e+07	2.63328e+07	2.43236e+07	1.72616e+07	2.63655e+07		105400	0.956935	0.948916	0.960041	0.99013	0.942845
	105500	3.84005e+07	2.63348e+07	2.43258e+07	1.72616e+07	2.637e+07		105500	0.957259	0.948986	0.960129	0.99013	0.943006
	105600	3.84056e+07	2.63361e+07	2.43266e+07	1.72616e+07	2.637e+07		105600	0.957385	0.949036	0.960161	0.99013	0.943006
	105700	3.84056e+07	2.63379e+07	2.43266e+07	1.72628e+07	2.63807e+07		105700	0.957385	0.949099	0.960161	0.990199	0.943388
	105800	3.84093e+07	2.63438e+07	2.43313e+07	1.72632e+07	2.63807e+07		105800	0.957477	0.949311	0.960347	0.990222	0.943388
	105900	3.84093e+07	2.63511e+07	2.43313e+07	1.72652e+07	2.63833e+07		105900	0.957477	0.949575	0.960347	0.990337	0.943479
	106000	3.84154e+07	2.63575e+07	2.43315e+07	1.72652e+07	2.63833e+07		106000	0.95763	0.949808	0.960354	0.990337	0.943479
	106100	3.84201e+07	2.63625e+07	2.43356e+07	1.72652e+07	2.63929e+07		106100	0.957746	0.949986	0.960515	0.990337	0.943823
	106200	3.84248e+07	2.63698e+07	2.43443e+07	1.72652e+07	2.64057e+07		106200	0.957864	0.950251	0.960857	0.990337	0.94428
	106300	3.84361e+07	2.63747e+07	2.43489e+07	1.72653e+07	2.64057e+07		106300	0.958145	0.950425	0.96104	0.990341	0.94428
	106400	3.84361e+07	2.63765e+07	2.43513e+07	1.72653e+07	2.64057e+07		106400	0.958145	0.950491	0.961133	0.990341	0.94428
	106500	3.84384e+07	2.63867e+07	2.43583e+07	1.7269e+07	2.64138e+07		106500	0.958202	0.950857	0.96141	0.990551	0.944571
	106600	3.84466e+07	2.6389e+07	2.43623e+07	1.7269e+07	2.64204e+07		106600	0.958406	0.950943	0.961567	0.990551	0.944808
	106700	3.84526e+07	2.63906e+07	2.43632e+07	1.7269e+07	2.64245e+07		106700	0.958557	0.950998	0.961603	0.990551	0.944953
	106800	3.84526e+07	2.63906e+07	2.43632e+07	1.7269e+07	2.64245e+07		106800	0.958557	0.950998	0.961603	0.990551	0.944953
	106900	3.84526e+07	2.63989e+07	2.43632e+07	1.72722e+07	2.64278e+07		106900	0.958557	0.951298	0.961603	0.990734	0.945073
	107000	3.84594e+07	2.64043e+07	2.43638e+07	1.72722e+07	2.64278e+07		107000	0.958726	0.951494	0.961626	0.990734	0.945073
	107100	3.84724e+07	2.64085e+07	2.43649e+07	1.72753e+07	2.64387e+07		107100	0.959051	0.951643	0.961671	0.990916	0.94546
	107200	3.84724e+07	2.64126e+07	2.43651e+07	1.72772e+07	2.64489e+07		107200	0.959051	0.951791	0.961679	0.991026	0.945826
	107300	3.84771e+07	2.64126e+07	2.43659e+07	1.72826e+07	2.64489e+07		107300	0.959167	0.951791	0.96171	0.991334	0.945826
	107400	3.84837e+07	2.64144e+07	2.43685e+07	1.72826e+07	2.64509e+07		107400	0.959331	0.951858	0.961814	0.991334	0.945898
	107500	3.84869e+07	2.64144e+07	2.43748e+07	1.72826e+07	2.64509e+07		107500	0.959411	0.951858	0.96206	0.991334	0.945898
	107600	3.84899e+07	2.64144e+07	2.43752e+07	1.72826e+07	2.64509e+07		107600	0.959486	0.951858	0.962077	0.991334	0.945898
	107700	3.84899e+07	2.64265e+07	2.43777e+07	1.72835e+07	2.64509e+07		107700	0.959486	0.952294	0.962177	0.991385	0.945898
	107800	3.84976e+07	2.64319e+07	2.43808e+07	1.72885e+07	2.64605e+07		107800	0.95968	0.952489	0.9623	0.991674	0.94624
	107900	3.85027e+07	2.64319e+07	2.43929e+07	1.72885e+07	2.64648e+07		107900	0.959807	0.952489	0.962775	0.991674	0.946394
	108000	3.85027e+07	2.64337e+07	2.43929e+07	1.72885e+07	2.6481e+07		108000	0.959807	0.952551	0.962775	0.991674	0.946975
	108100	3.85158e+07	2.64374e+07	2.43951e+07	1.72901e+07	2.64832e+07		108100	0.960132	0.952685	0.962862	0.991762	0.947052
	108200	3.85158e+07	2.64413e+07	2.43979e+07	1.72901e+07	2.64955e+07		108200	0.960132	0.952827	0.962973	0.991762	0.947493
	108300	3.85196e+07	2.6449e+07	2.44034e+07	1.72903e+07	2.6501e+07		108300	0.960226	0.953102	0.963193	0.991774	0.947689
	108400	3.8526e+07	2.64525e+07	2.44053e+07	1.72903e+07	2.65135e+07		108400	0.960387	0.95323	0.963266	0.991774	0.948137
	108500	3.85299e+07	2.64585e+07	2.44066e+07	1.72903e+07	2.65166e+07		108500	0.960483	0.953444	0.963316	0.991774	0.948248
	108600	3.8536e+07	2.64607e+07	2.441e+07	1.72903e+07	2.65166e+07		108600	0.960637	0.953523	0.963453	0.991774	0.948248
	108700	3.85392e+07	2.6466e+07	2.44158e+07	1.72903e+07	2.65166e+07		108700	0.960717	0.953717	0.963679	0.991774	0.948248
	108800	3.85423e+07	2.64758e+07	2.44217e+07	1.72908e+07	2.65347e+07		108800	0.960792	0.954068	0.963912	0.991801	0.948893
	108900	3.85504e+07	2.64792e+07	2.44242e+07	1.72926e+07	2.65373e+07		108900	0.960995	0.954191	0.964013	0.991906	0.948989
	109000	3.85688e+07	2.6486e+07	2.44321e+07	1.72926e+07	2.65412e+07		109000	0.961454	0.954438	0.964322	0.991906	0.949125
	109100	3.85728e+07	2.64882e+07	2.44356e+07	1.72926e+07	2.65412e+07		109100	0.961554	0.954515	0.96446	0.991906	0.949125
	109200	3.85728e+07	2.64906e+07	2.44367e+07	1.72926e+07	2.65412e+07		109200	0.961554	0.954603	0.964506	0.991906	0.949125
	109300	3.8585e+07	2.64932e+07	2.44382e+07	1.72926e+07	2.65508e+07		109300	0.961858	0.954697	0.964566	0.991906	0.949472
	109400	3.8601e+07	2.64978e+07	2.44382e+07	1.72926e+07	2.65508e+07		109400	0.962257	0.954863	0.964566	0.991906	0.949472
	109500	3.86116e+07	2.64978e+07	2.44402e+07	1.72978e+07	2.65545e+07		109500	0.96252	0.954863	0.964644	0.992203	0.949604
	109600	3.86149e+07	2.64995e+07	2.44452e+07	1.72978e+07	2.65545e+07		109600	0.962603	0.954922	0.964841	0.992203	0.949604
	109700	3.86174e+07	2.65006e+07	2.44455e+07	1.72978e+07	2.65617e+07		109700	0.962666	0.954961	0.964851	0.992203	0.949862
	109800	3.86244e+07	2.65049e+07	2.44504e+07	1.72984e+07	2.65637e+07		109800	0.962839	0.955119	0.965045	0.992238	0.949931
	109900	3.86253e+07	2.65081e+07	2.44517e+07	1.72984e+07	2.65637e+07		109900	0.962862	0.955233	0.965099	0.992238	0.949931
	110000	3.86253e+07	2.65101e+07	2.44517e+07	1.73016e+07	2.65678e+07		110000	0.962862	0.955304	0.965099	0.992423	0.950077
	110100	3.86322e+07	2.65101e+07	2.44587e+07	1.73016e+07	2.65678e+07		110100	0.963034	0.955304	0.965374	0.992423	0.950077
	110200	3.86443e+07	2.65143e+07	2.44628e+07	1.73016e+07	2.65698e+07		110200	0.963336	0.955458	0.965534	0.992423	0.950151
	110300	3.86519e+07	2.65187e+07	2.44655e+07	1.73016e+07	2.65698e+07		110300	0.963526	0.955615	0.965641	0.992423	0.950151
	110400	3.86581e+07	2.6523e+07	2.44658e+07	1.73016e+07	2.65698e+07		110400	0.963679	0.955771	0.965654	0.992423	0.950151
	110500	3.86623e+07	2.65341e+07	2.44668e+07	1.73016e+07	2.65698e+07		110500	0.963785	0.956168	0.965692	0.992423	0.950151
	110600	3.86723e+07	2.65353e+07	2.44679e+07	1.73059e+07	2.65698e+07		110600	0.964033	0.956215	0.965738	0.99267	0.950151
	110700	3.86741e+07	2.65379e+07	2.44708e+07	1.73085e+07	2.65828e+07		110700	0.964079	0.956309	0.965849	0.992819	0.950614
	110800	3.86786e+07	2.65379e+07	2.44708e+07	1.73085e+07	2.65828e+07		110800	0.964191	0.956309	0.965849	0.992819	0.950614
	110900	3.86804e+07	2.65419e+07	2.44729e+07	1.73085e+07	2.65828e+07		110900	0.964235	0.956451	0.965933	0.992819	0.950614
	111000	3.86834e+07	2.65419e+07	2.44729e+07	1.73085e+07	2.65898e+07		111000	0.96431	0.956451	0.965933	0.992819	0.950864
	111100	3.86834e+07	2.65454e+07	2.44754e+07	1.73085e+07	2.65898e+07		111100	0.96431	0.956578	0.966034	0.992819	0.950864
	111200	3.86843e+07	2.65454e+07	2.44754e+07	1.73085e+07	2.65973e+07		111200	0.964333	0.956578	0.966034	0.992819	0.951132
	111300	3.86843e+07	2.6547e+07	2.44768e+07	1.73091e+07	2.65973e+07		111300	0.964333	0.956635	0.966087	0.992852	0.951132
	111400	3.86866e+07	2.65501e+07	2.44786e+07	1.73091e+07	2.66052e+07		111400	0.964389	0.956745	0.966157	0.992852	0.951417
	111500	3.86901e+07	2.65598e+07	2.44798e+07	1.73091e+07	2.66135e+07		111500	0.964478	0.957095	0.966208	0.992852	0.951713
	111600	3.86901e+07	2.65656e+07	2.44826e+07	1.73108e+07	2.66166e+07		111600	0.964478	0.957305	0.966316	0.992949	0.951824
	111700	3.86945e+07	2.65656e+07	2.4484e+07	1.73108e+07	2.66194e+07		111700	0.964588	0.957305	0.966372	0.992949	0.951924
	111800	3.87001e+07	2.65668e+07	2.4485e+07	1.73108e+07	2.66194e+07		111800	0.964727	0.957348	0.966412	0.992952	0.951924
	111900	3.87039e+07	2.65668e+07	2.4485e+07	1.73129e+07	2.66194e+07		111900	0.964822	0.957348	0.966412	0.993071	0.951924
	112000	3.87039e+07	2.65697e+07	2.4488e+07	1.73129e+07	2.66256e+07		112000	0.964822	0.957453	0.966529	0.993071	0.952145
	112100	3.87039e+07	2.65761e+07	2.44913e+07	1.73129e+07	2.66327e+07		112100	0.964822	0.957682	0.966661	0.993071	0.9524
	112200	3.87191e+07	2.65772e+07	2.44923e+07	1.73129e+07	2.66327e+07		112200	0.9652	0.957722	0.966698	0.993071	0.9524
	112300	3.87357e+07	2.65816e+07	2.4496e+07	1.73129e+07	2.66327e+07		112300	0.965614	0.957883	0.966845	0.993071	0.9524
	112400	3.8738e+07	2.65862e+07	2.44962e+07	1.73129e+07	2.66349e+07		112400	0.965672	0.958046	0.966852	0.993071	0.952478
	112500	3.87419e+07	2.65862e+07	2.44969e+07	1.73129e+07	2.66349e+07		112500	0.965768	0.958046	0.966881	0.993071	0.952478
	112600	3.87502e+07	2.65875e+07	2.4499e+07	1.73129e+07	2.66369e+07		112600	0.965975	0.958093	0.966964	0.993071	0.952549
	112700	3.87558e+07	2.65957e+07	2.45004e+07	1.73138e+07	2.66369e+07		112700	0.966114	0.95839	0.967019	0.993122	0.952549
	112800	3.87622e+07	2.66001e+07	2.45004e+07	1.73138e+07	2.66482e+07		112800	0.966275	0.958548	0.967019	0.993122	0.952953
	112900	3.87622e+07	2.66051e+07	2.45051e+07	1.73172e+07	2.66482e+07		112900	0.966275	0.958729	0.967206	0.993316	0.952953
	113000	3.87671e+07	2.6612e+07	2.45059e+07	1.73186e+07	2.66482e+07		113000	0.966395	0.958976	0.967236	0.9934	0.952953
	113100	3.87702e+07	2.6612e+07	2.45072e+07	1.73192e+07	2.66482e+07		113100	0.966475	0.958976	0.967289	0.99343	0.952953
	113200	3.8772e+07	2.66133e+07	2.45098e+07	1.73212e+07	2.66482e+07		113200	0.966518	0.959025	0.967392	0.993544	0.952953
	113300	3.87751e+07	2.66157e+07	2.45109e+07	1.73212e+07	2.66619e+07		113300	0.966597	0.959112	0.967435	0.993544	0.953445
	113400	3.87834e+07	2.66201e+07	2.4513e+07	1.73212e+07	2.6664e+07		113400	0.966802	0.95927	0.967518	0.993544	0.953519
	113500	3.87882e+07	2.66201e+07	2.45157e+07	1.73212e+07	2.6664e+07		113500	0.966922	0.95927	0.967622	0.993544	0.953519
	113600	3.87898e+07	2.66215e+07	2.45189e+07	1.73212e+07	2.6664e+07		113600	0.966962	0.959321	0.967751	0.993544	0.953519
	113700	3.87928e+07	2.66241e+07	2.452e+07	1.73212e+07	2.66661e+07		113700	0.967038	0.959414	0.967792	0.993544	0.953594
	113800	3.88081e+07	2.66241e+07	2.4522e+07	1.73212e+07	2.66679e+07		113800	0.967418	0.959414	0.967871	0.993544	0.953658
	113900	3.88132e+07	2.66241e+07	2.45234e+07	1.73224e+07	2.66679e+07		113900	0.967546	0.959414	0.967928	0.993618	0.953658
	114000	3.88171e+07	2.66241e+07	2.45256e+07	1.73224e+07	2.66707e+07		114000	0.967643	0.959414	0.968012	0.993618	0.953757
	114100	3.88171e+07	2.66284e+07	2.45258e+07	1.73258e+07	2.669e+07		114100	0.967643	0.959567	0.968023	0.993809	0.954446
	114200	3.882e+07	2.66284e+07	2.45264e+07	1.7326e+07	2.66953e+07		114200	0.967715	0.959567	0.968046	0.993821	0.954639
	114300	3.88231e+07	2.66334e+07	2.4528e+07	1.73289e+07	2.66953e+07		114300	0.967793	0.95975	0.968108	0.993986	0.954639
	114400	3.88231e+07	2.66364e+07	2.45307e+07	1.73289e+07	2.66996e+07		114400	0.967793	0.959858	0.968215	0.993986	0.954791
	114500	3.88231e+07	2.66364e+07	2.45339e+07	1.73289e+07	2.66996e+07		114500	0.967793	0.959858	0.968341	0.993986	0.954791
	114600	3.88309e+07	2.66457e+07	2.45347e+07	1.73289e+07	2.67043e+07		114600	0.967986	0.960193	0.968372	0.993986	0.954961
	114700	3.88332e+07	2.66457e+07	2.45364e+07	1.73289e+07	2.67061e+07		114700	0.968044	0.960193	0.968442	0.993986	0.955025
	114800	3.88351e+07	2.66488e+07	2.45364e+07	1.73313e+07	2.67119e+07		114800	0.968093	0.960302	0.968442	0.994126	0.955233
	114900	3.88372e+07	2.66504e+07	2.45372e+07	1.73313e+07	2.6719e+07		114900	0.968143	0.960362	0.968473	0.994126	0.955484
	115000	3.8849e+07	2.66504e+07	2.45412e+07	1.73313e+07	2.6719e+07		115000	0.968437	0.960362	0.968629	0.994126	0.955484
	115100	3.88508e+07	2.66614e+07	2.45422e+07	1.73313e+07	2.6719e+07		115100	0.968483	0.960757	0.968669	0.994126	0.955484
	115200	3.88508e+07	2.66638e+07	2.45424e+07	1.73313e+07	2.6719e+07		115200	0.968483	0.960843	0.968678	0.994126	0.955484
	115300	3.8855e+07	2.66638e+07	2.45424e+07	1.73313e+07	2.6724e+07		115300	0.968589	0.960843	0.968678	0.994126	0.955665
	115400	3.8855e+07	2.66638e+07	2.45449e+07	1.73313e+07	2.6724e+07		115400	0.968589	0.960843	0.968776	0.994126	0.955665
	115500	3.88666e+07	2.66683e+07	2.45471e+07	1.73313e+07	2.67285e+07		115500	0.968877	0.961005	0.968862	0.994126	0.955826
	115600	3.88666e+07	2.66697e+07	2.45471e+07	1.7334e+07	2.67347e+07		115600	0.968877	0.961058	0.968862	0.994282	0.956048
	115700	3.88748e+07	2.66712e+07	2.45501e+07	1.7334e+07	2.67347e+07		115700	0.969081	0.96111	0.968981	0.994282	0.956048
	115800	3.88748e+07	2.66712e+07	2.45539e+07	1.7334e+07	2.67423e+07		115800	0.969081	0.96111	0.96913	0.994282	0.956318
	115900	3.88748e+07	2.66807e+07	2.45569e+07	1.7334e+07	2.67423e+07		115900	0.969081	0.961453	0.969248	0.994282	0.956318
	116000	3.888e+07	2.6682e+07	2.45597e+07	1.73348e+07	2.67504e+07		116000	0.969212	0.961501	0.969358	0.994328	0.956607
	116100	3.88866e+07	2.6682e+07	2.45597e+07	1.73348e+07	2.6753e+07		116100	0.969376	0.961501	0.969358	0.994328	0.9567
	116200	3.88866e+07	2.66876e+07	2.45651e+07	1.73348e+07	2.67593e+07		116200	0.969376	0.961703	0.969572	0.994328	0.956926
	116300	3.88889e+07	2.66922e+07	2.45654e+07	1.73348e+07	2.67593e+07		116300	0.969433	0.961866	0.969584	0.994328	0.956926
	116400	3.88889e+07	2.66922e+07	2.45668e+07	1.73348e+07	2.67593e+07		116400	0.969433	0.961866	0.969641	0.994328	0.956926
	116500	3.88889e+07	2.66966e+07	2.45692e+07	1.73348e+07	2.67593e+07		116500	0.969433	0.962026	0.969736	0.994328	0.956926
	116600	3.88962e+07	2.67053e+07	2.45692e+07	1.73353e+07	2.67619e+07		116600	0.969615	0.962338	0.969736	0.994357	0.95702
	116700	3.89052e+07	2.67053e+07	2.45706e+07	1.73353e+07	2.67708e+07		116700	0.969839	0.962338	0.96979	0.994357	0.957338
	116800	3.89125e+07	2.67129e+07	2.45728e+07	1.73353e+07	2.67708e+07		116800	0.970023	0.962613	0.969876	0.994357	0.957338
	116900	3.89125e+07	2.67129e+07	2.45735e+07	1.73353e+07	2.67708e+07		116900	0.970023	0.962613	0.969904	0.994357	0.957338
	117000	3.89184e+07	2.67135e+07	2.45764e+07	1.73353e+07	2.67708e+07		117000	0.970169	0.962634	0.970017	0.994357	0.957338
	117100	3.89238e+07	2.67152e+07	2.45786e+07	1.73353e+07	2.67831e+07		117100	0.970304	0.962697	0.970106	0.994357	0.957776
	117200	3.89312e+07	2.67152e+07	2.45789e+07	1.73361e+07	2.67831e+07		117200	0.970487	0.962697	0.970119	0.994402	0.957776
	117300	3.89374e+07	2.67172e+07	2.45801e+07	1.73361e+07	2.67873e+07		117300	0.970642	0.962769	0.970166	0.994402	0.957928
	117400	3.89394e+07	2.67189e+07	2.4582e+07	1.73377e+07	2.67938e+07		117400	0.970692	0.962828	0.97024	0.994494	0.958161
	117500	3.89415e+07	2.67205e+07	2.45852e+07	1.73377e+07	2.67938e+07		117500	0.970744	0.962886	0.970365	0.994494	0.958161
	117600	3.89461e+07	2.6723e+07	2.45859e+07	1.73377e+07	2.67938e+07		117600	0.970859	0.962977	0.970395	0.994494	0.958161
	117700	3.89461e+07	2.67267e+07	2.45859e+07	1.73397e+07	2.67938e+07		117700	0.970859	0.96311	0.970395	0.994607	0.958161
	117800	3.89532e+07	2.67303e+07	2.45874e+07	1.73441e+07	2.67938e+07		117800	0.971037	0.96324	0.970452	0.994858	0.958161
	117900	3.89572e+07	2.67331e+07	2.45899e+07	1.73441e+07	2.67938e+07		117900	0.971135	0.963341	0.970552	0.994858	0.958161
	118000	3.89669e+07	2.67359e+07	2.45911e+07	1.73441e+07	2.67964e+07		118000	0.971376	0.963443	0.970601	0.994858	0.958251
	118100	3.89718e+07	2.67397e+07	2.45962e+07	1.73441e+07	2.67964e+07		118100	0.9715	0.963578	0.970801	0.994858	0.958251
	118200	3.89742e+07	2.67397e+07	2.45987e+07	1.73441e+07	2.68049e+07		118200	0.971559	0.963578	0.970901	0.994858	0.958557
	118300	3.89765e+07	2.67419e+07	2.46056e+07	1.73483e+07	2.68049e+07		118300	0.971616	0.963657	0.971172	0.995101	0.958557
	118400	3.89849e+07	2.67432e+07	2.4608e+07	1.73487e+07	2.68071e+07		118400	0.971827	0.963706	0.971266	0.995125	0.958635
	118500	3.89895e+07	2.67432e+07	2.46088e+07	1.73487e+07	2.68088e+07		118500	0.97194	0.963706	0.971299	0.995125	0.958697
	118600	3.89943e+07	2.67532e+07	2.46096e+07	1.73487e+07	2.68088e+07		118600	0.97206	0.964064	0.971328	0.995125	0.958697
	118700	3.89981e+07	2.67532e+07	2.46135e+07	1.73487e+07	2.68088e+07		118700	0.972154	0.964064	0.971482	0.995125	0.958697
	118800	3.90023e+07	2.67548e+07	2.46139e+07	1.73487e+07	2.68088e+07		118800	0.972259	0.964125	0.9715	0.995125	0.958697
	118900	3.90092e+07	2.67562e+07	2.46165e+07	1.73506e+07	2.68088e+07		118900	0.972432	0.964172	0.9716	0.995234	0.958697
	119000	3.90121e+07	2.67562e+07	2.46194e+07	1.73506e+07	2.6811e+07		119000	0.972504	0.964172	0.971716	0.995234	0.958774
	119100	3.90121e+07	2.67609e+07	2.46194e+07	1.73521e+07	2.68134e+07		119100	0.972504	0.964343	0.971716	0.995317	0.958862
	119200	3.90194e+07	2.67674e+07	2.46234e+07	1.73521e+07	2.68134e+07		119200	0.972686	0.964577	0.971875	0.995317	0.958862
	119300	3.90208e+07	2.67674e+07	2.46234e+07	1.73521e+07	2.68282e+07		119300	0.972721	0.964577	0.971875	0.995317	0.959392
	119400	3.90236e+07	2.6769e+07	2.46234e+07	1.73521e+07	2.68282e+07		119400	0.97279	0.964635	0.971875	0.995317	0.959392
	119500	3.90256e+07	2.67704e+07	2.4628e+07	1.73533e+07	2.68345e+07		119500	0.972841	0.964687	0.972055	0.995391	0.959616
	119600	3.90293e+07	2.67704e+07	2.46302e+07	1.73533e+07	2.68345e+07		119600	0.972933	0.964687	0.972141	0.995391	0.959616
	119700	3.90293e+07	2.67741e+07	2.46312e+07	1.73533e+07	2.68456e+07		119700	0.972933	0.96482	0.972183	0.995391	0.960011
	119800	3.90326e+07	2.67785e+07	2.46354e+07	1.73546e+07	2.68699e+07		119800	0.973014	0.964978	0.972349	0.995461	0.960881
	119900	3.90384e+07	2.67785e+07	2.4638e+07	1.73563e+07	2.68741e+07		119900	0.973161	0.964978	0.972451	0.99556	0.961032
	120000	3.90432e+07	2.67798e+07	2.4639e+07	1.73576e+07	2.68741e+07		120000	0.97328	0.965023	0.97249	0.995635	0.961032
	120100	3.90501e+07	2.6784e+07	2.46398e+07	1.73576e+07	2.68763e+07		120100	0.973452	0.965177	0.972521	0.995635	0.96111
	120200	3.90529e+07	2.67855e+07	2.46405e+07	1.73576e+07	2.68867e+07		120200	0.973522	0.965229	0.972549	0.995635	0.961482
	120300	3.90648e+07	2.67855e+07	2.46419e+07	1.73576e+07	2.68867e+07		120300	0.973819	0.965229	0.972604	0.995635	0.961482
	120400	3.90701e+07	2.67855e+07	2.46433e+07	1.73576e+07	2.68926e+07		120400	0.97395	0.965229	0.972661	0.995635	0.961692
	120500	3.90735e+07	2.67903e+07	2.46451e+07	1.73595e+07	2.68926e+07		120500	0.974034	0.965401	0.97273	0.995742	0.961692
	120600	3.90826e+07	2.67903e+07	2.46495e+07	1.73595e+07	2.68926e+07		120600	0.974261	0.965401	0.972903	0.995742	0.961692
	120700	3.90826e+07	2.67903e+07	2.46507e+07	1.73595e+07	2.68926e+07		120700	0.974261	0.965401	0.972951	0.995742	0.961692
	120800	3.90877e+07	2.67903e+07	2.46532e+07	1.73595e+07	2.68926e+07		120800	0.974389	0.965401	0.97305	0.995742	0.961692
	120900	3.90956e+07	2.67912e+07	2.46535e+07	1.736e+07	2.68926e+07		120900	0.974585	0.965436	0.973062	0.995774	0.961692
	121000	3.91001e+07	2.67966e+07	2.46535e+07	1.736e+07	2.68992e+07		121000	0.974699	0.965629	0.973062	0.995774	0.961928
	121100	3.91037e+07	2.67979e+07	2.4654e+07	1.736e+07	2.68992e+07		121100	0.974786	0.965678	0.973081	0.995774	0.961928
	121200	3.91037e+07	2.67979e+07	2.46551e+07	1.7362e+07	2.68992e+07		121200	0.974786	0.965678	0.973124	0.995888	0.961928
	121300	3.91037e+07	2.68078e+07	2.4656e+07	1.7362e+07	2.69018e+07		121300	0.974786	0.966032	0.973161	0.995888	0.962022
	121400	3.91065e+07	2.68141e+07	2.46574e+07	1.7362e+07	2.69018e+07		121400	0.974857	0.966261	0.973218	0.995888	0.962022
	121500	3.91154e+07	2.68175e+07	2.46587e+07	1.7362e+07	2.69018e+07		121500	0.97508	0.966382	0.973266	0.995888	0.962022
	121600	3.91207e+07	2.68213e+07	2.46608e+07	1.7362e+07	2.69018e+07		121600	0.975211	0.966518	0.973351	0.995888	0.962022
	121700	3.91327e+07	2.68236e+07	2.46667e+07	1.7362e+07	2.69018e+07		121700	0.975511	0.966603	0.973584	0.995888	0.962022
	121800	3.91353e+07	2.68236e+07	2.46691e+07	1.7362e+07	2.69018e+07		121800	0.975575	0.966603	0.973678	0.995888	0.962022
	121900	3.91353e+07	2.68304e+07	2.46701e+07	1.7362e+07	2.69051e+07		121900	0.975575	0.966846	0.973717	0.995888	0.962141
	122000	3.91353e+07	2.6832e+07	2.46706e+07	1.7362e+07	2.69077e+07		122000	0.975575	0.966904	0.973736	0.995888	0.962232
	122100	3.91353e+07	2.6835e+07	2.46816e+07	1.73652e+07	2.69077e+07		122100	0.975575	0.967015	0.97417	0.996073	0.962232
	122200	3.91353e+07	2.68398e+07	2.46816e+07	1.73652e+07	2.69077e+07		122200	0.975575	0.967185	0.97417	0.996073	0.962232
	122300	3.91415e+07	2.68398e+07	2.4686e+07	1.73652e+07	2.69077e+07		122300	0.975729	0.967185	0.974345	0.996073	0.962232
	122400	3.91415e+07	2.68398e+07	2.46871e+07	1.73652e+07	2.69077e+07		122400	0.975729	0.967185	0.974389	0.996073	0.962232
	122500	3.91476e+07	2.6843e+07	2.4692e+07	1.73652e+07	2.69077e+07		122500	0.975883	0.967302	0.97458	0.996073	0.962232
	122600	3.91493e+07	2.6846e+07	2.46945e+07	1.73652e+07	2.69077e+07		122600	0.975925	0.967409	0.97468	0.996073	0.962232
	122700	3.91531e+07	2.68493e+07	2.46959e+07	1.73658e+07	2.69102e+07		122700	0.976018	0.967528	0.974734	0.996103	0.962323
	122800	3.91531e+07	2.68493e+07	2.46997e+07	1.73685e+07	2.69102e+07		122800	0.976018	0.967528	0.974886	0.996262	0.962323
	122900	3.91594e+07	2.68535e+07	2.47004e+07	1.73685e+07	2.69186e+07		122900	0.976177	0.967678	0.974914	0.996262	0.962623
	123000	3.91629e+07	2.68576e+07	2.47005e+07	1.73685e+07	2.69217e+07		123000	0.976262	0.967828	0.974917	0.996262	0.962733
	123100	3.91681e+07	2.68576e+07	2.47019e+07	1.73685e+07	2.69217e+07		123100	0.976392	0.967828	0.974974	0.996262	0.962733
	123200	3.91681e+07	2.68605e+07	2.47043e+07	1.73685e+07	2.69238e+07		123200	0.976392	0.967932	0.975066	0.996262	0.96281
	123300	3.91681e+07	2.68622e+07	2.47044e+07	1.7369e+07	2.69266e+07		123300	0.976392	0.967995	0.975072	0.99629	0.962908
	123400	3.91734e+07	2.68622e+07	2.47104e+07	1.7369e+07	2.69266e+07		123400	0.976525	0.967995	0.975309	0.99629	0.962908
	123500	3.91766e+07	2.68639e+07	2.47122e+07	1.7369e+07	2.69313e+07		123500	0.976604	0.968054	0.975378	0.99629	0.963078
	123600	3.91766e+07	2.68639e+07	2.47122e+07	1.7369e+07	2.69313e+07		123600	0.976604	0.968054	0.975378	0.99629	0.963078
	123700	3.91766e+07	2.68656e+07	2.47122e+07	1.73692e+07	2.69429e+07		123700	0.976604	0.968115	0.975378	0.996298	0.963491
	123800	3.91793e+07	2.68656e+07	2.47137e+07	1.73706e+07	2.69506e+07		123800	0.976672	0.968115	0.975439	0.996379	0.963769
	123900	3.91793e+07	2.68727e+07	2.4714e+07	1.7373e+07	2.69506e+07		123900	0.976672	0.96837	0.975449	0.996517	0.963769
	124000	3.91833e+07	2.68741e+07	2.47173e+07	1.7373e+07	2.69526e+07		124000	0.976772	0.968423	0.97558	0.996517	0.963837
	124100	3.9199e+07	2.68776e+07	2.47191e+07	1.7373e+07	2.69526e+07		124100	0.977164	0.968547	0.97565	0.996517	0.963837
	124200	3.9208e+07	2.6879e+07	2.47192e+07	1.73734e+07	2.69526e+07		124200	0.977389	0.968599	0.975656	0.99654	0.963837
	124300	3.92156e+07	2.6879e+07	2.47238e+07	1.73734e+07	2.69604e+07		124300	0.977578	0.968599	0.975837	0.99654	0.964119
	124400	3.922e+07	2.68814e+07	2.47292e+07	1.73734e+07	2.69668e+07		124400	0.977686	0.968686	0.976048	0.99654	0.964347
	124500	3.922e+07	2.68882e+07	2.47316e+07	1.73734e+07	2.6969e+07		124500	0.977686	0.968929	0.976145	0.99654	0.964426
	124600	3.922e+07	2.6892e+07	2.47348e+07	1.73734e+07	2.6969e+07		124600	0.977686	0.969069	0.976272	0.99654	0.964426
	124700	3.92238e+07	2.68963e+07	2.47358e+07	1.73734e+07	2.6969e+07		124700	0.977782	0.969223	0.976309	0.99654	0.964426
	124800	3.92238e+07	2.68963e+07	2.47416e+07	1.73734e+07	2.6969e+07		124800	0.977782	0.969223	0.976541	0.99654	0.964426
	124900	3.9231e+07	2.68986e+07	2.47424e+07	1.73734e+07	2.69737e+07		124900	0.977961	0.969303	0.976569	0.99654	0.964595
	125000	3.9231e+07	2.69009e+07	2.47434e+07	1.73734e+07	2.69779e+07		125000	0.977961	0.969387	0.97661	0.99654	0.964744
	125100	3.9234e+07	2.69027e+07	2.47456e+07	1.73734e+07	2.69779e+07		125100	0.978037	0.969454	0.976696	0.99654	0.964744
	125200	3.92365e+07	2.69046e+07	2.47465e+07	1.73734e+07	2.69844e+07		125200	0.978098	0.96952	0.976731	0.99654	0.964975
	125300	3.92388e+07	2.69046e+07	2.47472e+07	1.73734e+07	2.69844e+07		125300	0.978154	0.96952	0.976759	0.99654	0.964975
	125400	3.92436e+07	2.69046e+07	2.47493e+07	1.73734e+07	2.69887e+07		125400	0.978276	0.96952	0.976844	0.99654	0.96513
	125500	3.92436e+07	2.69071e+07	2.47497e+07	1.73749e+07	2.69887e+07		125500	0.978276	0.969613	0.976858	0.996625	0.96513
	125600	3.92474e+07	2.69071e+07	2.47497e+07	1.73749e+07	2.69887e+07		125600	0.978369	0.969613	0.976858	0.996625	0.96513
	125700	3.92519e+07	2.69131e+07	2.47523e+07	1.73749e+07	2.69932e+07		125700	0.978481	0.969828	0.97696	0.996625	0.965289
	125800	3.92519e+07	2.69155e+07	2.47523e+07	1.73749e+07	2.69932e+07		125800	0.978481	0.969915	0.97696	0.996625	0.965289
	125900	3.92552e+07	2.69155e+07	2.47547e+07	1.73749e+07	2.69964e+07		125900	0.978563	0.969915	0.977056	0.996625	0.965405
	126000	3.92608e+07	2.6918e+07	2.47547e+07	1.73774e+07	2.69985e+07		126000	0.978704	0.970003	0.977056	0.996771	0.965481
	126100	3.92643e+07	2.69199e+07	2.47577e+07	1.73774e+07	2.70007e+07		126100	0.978792	0.970072	0.977176	0.996771	0.965558
	126200	3.92643e+07	2.69199e+07	2.47608e+07	1.7378e+07	2.70007e+07		126200	0.978792	0.970072	0.977296	0.996807	0.965558
	126300	3.92643e+07	2.69215e+07	2.47633e+07	1.7378e+07	2.70007e+07		126300	0.978792	0.970128	0.977394	0.996807	0.965558
	126400	3.92651e+07	2.69254e+07	2.47647e+07	1.7378e+07	2.70035e+07		126400	0.978812	0.970271	0.977452	0.996807	0.96566
	126500	3.9269e+07	2.69254e+07	2.47666e+07	1.7378e+07	2.70035e+07		126500	0.978908	0.970271	0.977526	0.996807	0.96566
	126600	3.92723e+07	2.69254e+07	2.47666e+07	1.7378e+07	2.70035e+07		126600	0.978991	0.970271	0.977526	0.996807	0.96566
	126700	3.92782e+07	2.69254e+07	2.47666e+07	1.7378e+07	2.70035e+07		126700	0.979138	0.970271	0.977526	0.996807	0.96566
	126800	3.92782e+07	2.69254e+07	2.47676e+07	1.7378e+07	2.70035e+07		126800	0.979138	0.970271	0.977564	0.996807	0.96566
	126900	3.92825e+07	2.69254e+07	2.47678e+07	1.7378e+07	2.70035e+07		126900	0.979245	0.970271	0.977575	0.996807	0.96566
	127000	3.92908e+07	2.69328e+07	2.477e+07	1.7378e+07	2.70035e+07		127000	0.979451	0.970537	0.977661	0.996807	0.96566
	127100	3.92908e+07	2.69328e+07	2.47704e+07	1.73801e+07	2.70103e+07		127100	0.979451	0.970537	0.977676	0.996926	0.965901
	127200	3.93014e+07	2.69337e+07	2.47722e+07	1.73801e+07	2.70103e+07		127200	0.979715	0.970568	0.977747	0.996926	0.965901
	127300	3.93014e+07	2.69351e+07	2.47733e+07	1.73801e+07	2.70103e+07		127300	0.979715	0.97062	0.977791	0.996926	0.965901
	127400	3.93047e+07	2.69351e+07	2.47773e+07	1.73801e+07	2.70103e+07		127400	0.979797	0.97062	0.977948	0.996926	0.965901
	127500	3.93182e+07	2.69382e+07	2.47781e+07	1.73801e+07	2.70103e+07		127500	0.980135	0.970731	0.977981	0.996926	0.965901
	127600	3.93182e+07	2.69382e+07	2.47781e+07	1.73801e+07	2.70126e+07		127600	0.980135	0.970731	0.977981	0.996926	0.965984
	127700	3.93306e+07	2.69382e+07	2.47841e+07	1.73801e+07	2.70126e+07		127700	0.980443	0.970731	0.978215	0.996926	0.965984
	127800	3.93368e+07	2.69396e+07	2.47847e+07	1.73801e+07	2.70126e+07		127800	0.980599	0.970781	0.978239	0.996926	0.965984
	127900	3.93446e+07	2.69396e+07	2.47847e+07	1.73801e+07	2.70151e+07		127900	0.980794	0.970781	0.978239	0.996926	0.966075
	128000	3.9352e+07	2.69406e+07	2.47847e+07	1.73801e+07	2.70206e+07		128000	0.980977	0.97082	0.978239	0.996926	0.966271
	128100	3.93582e+07	2.69406e+07	2.47888e+07	1.73801e+07	2.70252e+07		128100	0.981131	0.97082	0.978403	0.996926	0.966434
	128200	3.93696e+07	2.69406e+07	2.47888e+07	1.73801e+07	2.70252e+07		128200	0.981415	0.97082	0.978403	0.996926	0.966434
	128300	3.93734e+07	2.69406e+07	2.47896e+07	1.73801e+07	2.70252e+07		128300	0.981511	0.97082	0.978435	0.996926	0.966434
	128400	3.93763e+07	2.69406e+07	2.47927e+07	1.73801e+07	2.70252e+07		128400	0.981582	0.97082	0.978557	0.996926	0.966434
	128500	3.93805e+07	2.69423e+07	2.47938e+07	1.73801e+07	2.70307e+07		128500	0.981687	0.970879	0.9786	0.996926	0.966633
	128600	3.93805e+07	2.69441e+07	2.47951e+07	1.73825e+07	2.70345e+07		128600	0.981687	0.970943	0.978649	0.997061	0.966769
	128700	3.93805e+07	2.69441e+07	2.47951e+07	1.73825e+07	2.70345e+07		128700	0.981687	0.970943	0.978649	0.997061	0.966769
	128800	3.93857e+07	2.69441e+07	2.47954e+07	1.73825e+07	2.70373e+07		128800	0.981818	0.970943	0.978664	0.997061	0.966868
	128900	3.93883e+07	2.69441e+07	2.47971e+07	1.73825e+07	2.70373e+07		128900	0.981881	0.970943	0.978731	0.997061	0.966868
	129000	3.93883e+07	2.69469e+07	2.47986e+07	1.73825e+07	2.70373e+07		129000	0.981881	0.971045	0.97879	0.997061	0.966868
	129100	3.93883e+07	2.69469e+07	2.47986e+07	1.73825e+07	2.70373e+07		129100	0.981881	0.971045	0.97879	0.997061	0.966868
	129200	3.93903e+07	2.69483e+07	2.48004e+07	1.73825e+07	2.70373e+07		129200	0.981933	0.971096	0.978859	0.997061	0.966868
	129300	3.93903e+07	2.69483e+07	2.48004e+07	1.73842e+07	2.70373e+07		129300	0.981933	0.971096	0.978859	0.997161	0.966868
	129400	3.93903e+07	2.69483e+07	2.48004e+07	1.73842e+07	2.70373e+07		129400	0.981933	0.971096	0.978859	0.997161	0.966868
	129500	3.93903e+07	2.69516e+07	2.48004e+07	1.73842e+07	2.70373e+07		129500	0.981933	0.971216	0.978859	0.997161	0.966868
	129600	3.93928e+07	2.69516e+07	2.4803e+07	1.73842e+07	2.70373e+07		129600	0.981994	0.971216	0.978963	0.997161	0.966868
	129700	3.93928e+07	2.69516e+07	2.48036e+07	1.73842e+07	2.70373e+07		129700	0.981994	0.971216	0.978987	0.997161	0.966868
	129800	3.93928e+07	2.69516e+07	2.48039e+07	1.73842e+07	2.70373e+07		129800	0.981994	0.971216	0.978999	0.997161	0.966868
	129900	3.94011e+07	2.6955e+07	2.48056e+07	1.73842e+07	2.70373e+07		129900	0.9822	0.971336	0.979066	0.997161	0.966868
	130000	3.94024e+07	2.69568e+07	2.48071e+07	1.73842e+07	2.70425e+07		130000	0.982233	0.971402	0.979123	0.997161	0.967054
	130100	3.94051e+07	2.69568e+07	2.48071e+07	1.73865e+07	2.70425e+07		130100	0.9823	0.971402	0.979123	0.997292	0.967054
	130200	3.94051e+07	2.69602e+07	2.48089e+07	1.73865e+07	2.70425e+07		130200	0.9823	0.971523	0.979196	0.997292	0.967054
	130300	3.94051e+07	2.6964e+07	2.48089e+07	1.73865e+07	2.70425e+07		130300	0.9823	0.971662	0.979196	0.997292	0.967054
	130400	3.94051e+07	2.6964e+07	2.48089e+07	1.73865e+07	2.70425e+07		130400	0.9823	0.971662	0.979196	0.997292	0.967054
	130500	3.94105e+07	2.6964e+07	2.48102e+07	1.73868e+07	2.70477e+07		130500	0.982436	0.971662	0.979245	0.997308	0.967239
	130600	3.94105e+07	2.69671e+07	2.48113e+07	1.73868e+07	2.70497e+07		130600	0.982436	0.971772	0.979291	0.997308	0.967312
	130700	3.94143e+07	2.69684e+07	2.48124e+07	1.73868e+07	2.70559e+07		130700	0.98253	0.97182	0.979332	0.997308	0.967533
	130800	3.94187e+07	2.69701e+07	2.48147e+07	1.73894e+07	2.70559e+07		130800	0.982639	0.971882	0.979424	0.997461	0.967533
	130900	3.94256e+07	2.69701e+07	2.48166e+07	1.73917e+07	2.70559e+07		130900	0.982812	0.971882	0.979498	0.997589	0.967533
	131000	3.94282e+07	2.69715e+07	2.48191e+07	1.73917e+07	2.70559e+07		131000	0.982878	0.971931	0.979598	0.997589	0.967533
	131100	3.94282e+07	2.69715e+07	2.48201e+07	1.73917e+07	2.70559e+07		131100	0.982878	0.971931	0.979638	0.997589	0.967533
	131200	3.94282e+07	2.69727e+07	2.48201e+07	1.73917e+07	2.70559e+07		131200	0.982878	0.971974	0.979638	0.997589	0.967533
	131300	3.943e+07	2.69727e+07	2.48214e+07	1.73917e+07	2.70559e+07		131300	0.982921	0.971974	0.979687	0.997589	0.967533
	131400	3.94323e+07	2.69758e+07	2.48235e+07	1.73917e+07	2.70583e+07		131400	0.982979	0.972086	0.979771	0.997589	0.967619
	131500	3.94377e+07	2.6977e+07	2.48252e+07	1.73917e+07	2.70583e+07		131500	0.983113	0.972129	0.97984	0.997589	0.967619
	131600	3.94429e+07	2.6977e+07	2.4826e+07	1.73917e+07	2.70605e+07		131600	0.983243	0.972129	0.979869	0.997589	0.967698
	131700	3.94429e+07	2.69826e+07	2.4826e+07	1.73917e+07	2.70605e+07		131700	0.983243	0.97233	0.979869	0.997589	0.967698
	131800	3.94429e+07	2.69826e+07	2.48275e+07	1.73917e+07	2.70605e+07		131800	0.983243	0.97233	0.97993	0.997589	0.967698
	131900	3.94429e+07	2.69826e+07	2.48275e+07	1.73917e+07	2.70605e+07		131900	0.983243	0.97233	0.97993	0.997589	0.967698
	132000	3.94447e+07	2.69853e+07	2.48286e+07	1.73917e+07	2.70605e+07		132000	0.983289	0.972428	0.979975	0.997589	0.967698
	132100	3.94447e+07	2.69853e+07	2.48327e+07	1.73919e+07	2.70605e+07		132100	0.983289	0.972428	0.980137	0.997601	0.967698
	132200	3.94473e+07	2.69893e+07	2.48327e+07	1.73919e+07	2.70605e+07		132200	0.983353	0.972575	0.980137	0.997601	0.967698
	132300	3.94473e+07	2.69905e+07	2.48329e+07	1.73919e+07	2.70605e+07		132300	0.983353	0.972617	0.980144	0.997601	0.967698
	132400	3.94473e+07	2.69905e+07	2.48354e+07	1.73919e+07	2.70605e+07		132400	0.983353	0.972617	0.98024	0.997601	0.967698
	132500	3.94473e+07	2.69905e+07	2.48354e+07	1.73919e+07	2.70605e+07		132500	0.983353	0.972617	0.98024	0.997601	0.967698
	132600	3.94566e+07	2.69905e+07	2.48376e+07	1.73921e+07	2.70659e+07		132600	0.983584	0.972617	0.980328	0.997614	0.967892
	132700	3.94566e+07	2.69905e+07	2.48384e+07	1.73921e+07	2.70702e+07		132700	0.983584	0.972617	0.980359	0.997614	0.968043
	132800	3.94614e+07	2.69917e+07	2.48384e+07	1.73921e+07	2.70726e+07		132800	0.983704	0.972661	0.980359	0.997614	0.968131
	132900	3.94673e+07	2.69934e+07	2.48384e+07	1.73921e+07	2.70759e+07		132900	0.983852	0.972721	0.980359	0.997614	0.968247
	133000	3.94694e+07	2.69934e+07	2.4839e+07	1.73921e+07	2.70759e+07		133000	0.983903	0.972721	0.980386	0.997614	0.968247
	133100	3.9473e+07	2.69983e+07	2.48394e+07	1.73921e+07	2.70759e+07		133100	0.983994	0.972898	0.980399	0.997614	0.968247
	133200	3.9473e+07	2.69983e+07	2.48416e+07	1.73921e+07	2.70786e+07		133200	0.983994	0.972898	0.980485	0.997614	0.968346
	133300	3.9473e+07	2.69997e+07	2.48416e+07	1.73921e+07	2.70786e+07		133300	0.983994	0.972949	0.980485	0.997614	0.968346
	133400	3.9473e+07	2.69997e+07	2.48416e+07	1.73935e+07	2.70786e+07		133400	0.983994	0.972949	0.980485	0.997695	0.968346
	133500	3.9473e+07	2.69997e+07	2.48424e+07	1.73935e+07	2.70786e+07		133500	0.983994	0.972949	0.980516	0.997695	0.968346
	133600	3.9473e+07	2.70035e+07	2.48424e+07	1.73935e+07	2.70786e+07		133600	0.983994	0.973086	0.980516	0.997695	0.968346
	133700	3.9473e+07	2.70035e+07	2.48429e+07	1.73935e+07	2.70786e+07		133700	0.983994	0.973086	0.980537	0.997695	0.968346
	133800	3.9473e+07	2.70035e+07	2.48438e+07	1.73935e+07	2.70786e+07		133800	0.983994	0.973086	0.980574	0.997695	0.968346
	133900	3.9473e+07	2.70035e+07	2.48497e+07	1.73935e+07	2.70786e+07		133900	0.983994	0.973086	0.980805	0.997695	0.968346
	134000	3.9473e+07	2.7006e+07	2.48522e+07	1.73935e+07	2.70786e+07		134000	0.983994	0.973173	0.980903	0.997695	0.968346
	134100	3.94753e+07	2.7006e+07	2.48539e+07	1.73935e+07	2.70786e+07		134100	0.98405	0.973173	0.98097	0.997695	0.968346
	134200	3.94785e+07	2.70076e+07	2.48561e+07	1.73935e+07	2.70786e+07		134200	0.984131	0.973231	0.981057	0.997695	0.968346
	134300	3.94849e+07	2.70086e+07	2.48574e+07	1.73935e+07	2.70786e+07		134300	0.98429	0.973271	0.981112	0.997695	0.968346
	134400	3.94849e+07	2.70104e+07	2.48585e+07	1.73935e+07	2.70818e+07		134400	0.98429	0.973333	0.981153	0.997695	0.968459
	134500	3.94849e+07	2.70104e+07	2.48585e+07	1.73956e+07	2.70818e+07		134500	0.98429	0.973333	0.981153	0.997813	0.968459
	134600	3.94929e+07	2.70104e+07	2.48599e+07	1.73956e+07	2.70841e+07		134600	0.984491	0.973333	0.981207	0.997813	0.968542
	134700	3.95002e+07	2.70104e+07	2.48599e+07	1.73956e+07	2.70841e+07		134700	0.984672	0.973333	0.981207	0.997813	0.968542
	134800	3.95002e+07	2.70104e+07	2.48611e+07	1.73956e+07	2.70871e+07		134800	0.984672	0.973333	0.981254	0.997813	0.968649
	134900	3.95026e+07	2.70104e+07	2.48621e+07	1.73956e+07	2.709e+07		134900	0.984732	0.973333	0.981297	0.997813	0.968752
	135000	3.95026e+07	2.70117e+07	2.48633e+07	1.73956e+07	2.70927e+07		135000	0.984732	0.973382	0.981342	0.997813	0.96885
	135100	3.95026e+07	2.70138e+07	2.48655e+07	1.73956e+07	2.70927e+07		135100	0.984732	0.973457	0.98143	0.997813	0.96885
	135200	3.95063e+07	2.70149e+07	2.48655e+07	1.73956e+07	2.70927e+07		135200	0.984823	0.973496	0.98143	0.997813	0.96885
	135300	3.95063e+07	2.70149e+07	2.48677e+07	1.73956e+07	2.70927e+07		135300	0.984823	0.973496	0.981518	0.997813	0.96885
	135400	3.95063e+07	2.70166e+07	2.48697e+07	1.73956e+07	2.70927e+07		135400	0.984823	0.973556	0.981595	0.997813	0.96885
	135500	3.95063e+07	2.70166e+07	2.48697e+07	1.73956e+07	2.70927e+07		135500	0.984823	0.973556	0.981595	0.997813	0.96885
	135600	3.95063e+07	2.70166e+07	2.48697e+07	1.73956e+07	2.70976e+07		135600	0.984823	0.973556	0.981595	0.997813	0.969023
	135700	3.95063e+07	2.70184e+07	2.48702e+07	1.73956e+07	2.70976e+07		135700	0.984823	0.973621	0.981614	0.997813	0.969023
	135800	3.95063e+07	2.70249e+07	2.48717e+07	1.73975e+07	2.70976e+07		135800	0.984823	0.973858	0.981676	0.997923	0.969023
	135900	3.95063e+07	2.70267e+07	2.48717e+07	1.73975e+07	2.70976e+07		135900	0.984823	0.973921	0.981676	0.997923	0.969023
	136000	3.95122e+07	2.70282e+07	2.48733e+07	1.73975e+07	2.71014e+07		136000	0.984971	0.973976	0.981737	0.997923	0.969158
	136100	3.95132e+07	2.70282e+07	2.48733e+07	1.73975e+07	2.71053e+07		136100	0.984997	0.973976	0.981737	0.997923	0.969298
	136200	3.95141e+07	2.70297e+07	2.48745e+07	1.73975e+07	2.71053e+07		136200	0.985018	0.974028	0.981784	0.997923	0.969298
	136300	3.95166e+07	2.70297e+07	2.48772e+07	1.73975e+07	2.71053e+07		136300	0.985079	0.974028	0.981891	0.997923	0.969298
	136400	3.95166e+07	2.70317e+07	2.48772e+07	1.73975e+07	2.71053e+07		136400	0.985079	0.974102	0.981891	0.997923	0.969298
	136500	3.95183e+07	2.70317e+07	2.48786e+07	1.73975e+07	2.71053e+07		136500	0.985122	0.974102	0.981945	0.997923	0.969298
	136600	3.95183e+07	2.70317e+07	2.48786e+07	1.73975e+07	2.71053e+07		136600	0.985122	0.974102	0.981945	0.997923	0.969298
	136700	3.95183e+07	2.70317e+07	2.48786e+07	1.73975e+07	2.71065e+07		136700	0.985122	0.974102	0.981945	0.997923	0.969343
	136800	3.95183e+07	2.70317e+07	2.4879e+07	1.73975e+07	2.71065e+07		136800	0.985122	0.974102	0.98196	0.997923	0.969343
	136900	3.95183e+07	2.70317e+07	2.4879e+07	1.73975e+07	2.71084e+07		136900	0.985122	0.974102	0.98196	0.997923	0.96941
	137000	3.95183e+07	2.70338e+07	2.4879e+07	1.73975e+07	2.71122e+07		137000	0.985122	0.974177	0.98196	0.997923	0.969545
	137100	3.95183e+07	2.70372e+07	2.48802e+07	1.73975e+07	2.71122e+07		137100	0.985122	0.9743	0.982009	0.997923	0.969545
	137200	3.95183e+07	2.70386e+07	2.48824e+07	1.73975e+07	2.71151e+07		137200	0.985122	0.97435	0.982097	0.997923	0.96965
	137300	3.95183e+07	2.70399e+07	2.48828e+07	1.73975e+07	2.71151e+07		137300	0.985122	0.974398	0.982111	0.997923	0.96965
	137400	3.95183e+07	2.70399e+07	2.48877e+07	1.73975e+07	2.71173e+07		137400	0.985122	0.974398	0.982306	0.997923	0.969729
	137500	3.95183e+07	2.70442e+07	2.48899e+07	1.73975e+07	2.71173e+07		137500	0.985122	0.974553	0.982393	0.997923	0.969729
	137600	3.9524e+07	2.7048e+07	2.48907e+07	1.73975e+07	2.71173e+07		137600	0.985265	0.974688	0.982424	0.997923	0.969729
	137700	3.9524e+07	2.70489e+07	2.48907e+07	1.73975e+07	2.71218e+07		137700	0.985265	0.974721	0.982424	0.997923	0.96989
	137800	3.95284e+07	2.70608e+07	2.4891e+07	1.73975e+07	2.71218e+07		137800	0.985376	0.975151	0.982435	0.997923	0.96989
	137900	3.95375e+07	2.70608e+07	2.48932e+07	1.73975e+07	2.71218e+07		137900	0.985601	0.975151	0.982524	0.997923	0.96989
	138000	3.95375e+07	2.70608e+07	2.48946e+07	1.73975e+07	2.71218e+07		138000	0.985601	0.975151	0.982578	0.997923	0.96989
	138100	3.95375e+07	2.70608e+07	2.48946e+07	1.74022e+07	2.71218e+07		138100	0.985601	0.975151	0.982578	0.998194	0.96989
	138200	3.95375e+07	2.70608e+07	2.48951e+07	1.74022e+07	2.71318e+07		138200	0.985601	0.975151	0.982599	0.998194	0.970246
	138300	3.95375e+07	2.70608e+07	2.48976e+07	1.74022e+07	2.71365e+07		138300	0.985601	0.975151	0.982698	0.998194	0.970415
	138400	3.95375e+07	2.70644e+07	2.48979e+07	1.74022e+07	2.71377e+07		138400	0.985601	0.975281	0.982707	0.998194	0.970459
	138500	3.95375e+07	2.70665e+07	2.48985e+07	1.74022e+07	2.71377e+07		138500	0.985601	0.975356	0.98273	0.998194	0.970459
	138600	3.95375e+07	2.70665e+07	2.49013e+07	1.74022e+07	2.71377e+07		138600	0.985601	0.975356	0.982844	0.998194	0.970459
	138700	3.95375e+07	2.70665e+07	2.49013e+07	1.74022e+07	2.71402e+07		138700	0.985601	0.975356	0.982844	0.998194	0.970547
	138800	3.95375e+07	2.7071e+07	2.49013e+07	1.74022e+07	2.71426e+07		138800	0.985601	0.975519	0.982844	0.998194	0.970635
	138900	3.95375e+07	2.7071e+07	2.49013e+07	1.74022e+07	2.71491e+07		138900	0.985601	0.975519	0.982844	0.998194	0.970867
	139000	3.95375e+07	2.70767e+07	2.49013e+07	1.74022e+07	2.71519e+07		139000	0.985601	0.975723	0.982844	0.998194	0.970964
	139100	3.95375e+07	2.70782e+07	2.49013e+07	1.74022e+07	2.71519e+07		139100	0.985601	0.975777	0.982844	0.998194	0.970964
	139200	3.95375e+07	2.70796e+07	2.49034e+07	1.74022e+07	2.71575e+07		139200	0.985601	0.975827	0.982927	0.998194	0.971166
	139300	3.95375e+07	2.70796e+07	2.4905e+07	1.74022e+07	2.71575e+07		139300	0.985601	0.975827	0.982988	0.998194	0.971166
	139400	3.95375e+07	2.70796e+07	2.4905e+07	1.74022e+07	2.71575e+07		139400	0.985601	0.975827	0.982988	0.998194	0.971166
	139500	3.95401e+07	2.70796e+07	2.49065e+07	1.74022e+07	2.71603e+07		139500	0.985666	0.975827	0.983048	0.998194	0.971268
	139600	3.95401e+07	2.70796e+07	2.49065e+07	1.74022e+07	2.71629e+07		139600	0.985666	0.975827	0.983048	0.998194	0.971359
	139700	3.95401e+07	2.70814e+07	2.49065e+07	1.74022e+07	2.71651e+07		139700	0.985666	0.975894	0.983048	0.998194	0.971439
	139800	3.95401e+07	2.70814e+07	2.49097e+07	1.74022e+07	2.71673e+07		139800	0.985666	0.975894	0.983174	0.998194	0.971517
	139900	3.95401e+07	2.70814e+07	2.49097e+07	1.74022e+07	2.71673e+07		139900	0.985666	0.975894	0.983174	0.998194	0.971517
	140000	3.95401e+07	2.70826e+07	2.491e+07	1.74025e+07	2.71699e+07		140000	0.985666	0.975937	0.983187	0.998212	0.971609
	140100	3.95427e+07	2.70826e+07	2.49108e+07	1.74025e+07	2.71699e+07		140100	0.985731	0.975937	0.983218	0.998212	0.971609
	140200	3.95427e+07	2.70826e+07	2.4914e+07	1.74025e+07	2.71721e+07		140200	0.985731	0.975937	0.983343	0.998212	0.971688
	140300	3.9549e+07	2.70826e+07	2.49162e+07	1.74025e+07	2.71785e+07		140300	0.985887	0.975937	0.983429	0.998212	0.971917
	140400	3.9549e+07	2.70826e+07	2.49207e+07	1.74025e+07	2.71785e+07		140400	0.985887	0.975937	0.983608	0.998212	0.971917
	140500	3.9549e+07	2.70826e+07	2.4923e+07	1.74025e+07	2.71785e+07		140500	0.985887	0.975937	0.983698	0.998212	0.971917
	140600	3.95551e+07	2.70849e+07	2.4923e+07	1.74025e+07	2.71785e+07		140600	0.986039	0.97602	0.983698	0.998212	0.971917
	140700	3.95585e+07	2.70849e+07	2.49246e+07	1.74025e+07	2.71834e+07		140700	0.986125	0.97602	0.98376	0.998212	0.972093
	140800	3.95585e+07	2.70849e+07	2.49254e+07	1.74025e+07	2.71834e+07		140800	0.986125	0.97602	0.983792	0.998212	0.972093
	140900	3.9561e+07	2.70849e+07	2.4928e+07	1.74025e+07	2.71858e+07		140900	0.986187	0.97602	0.983896	0.998212	0.97218
	141000	3.95626e+07	2.7086e+07	2.49288e+07	1.74025e+07	2.71876e+07		141000	0.986227	0.976059	0.983928	0.998212	0.972244
	141100	3.95626e+07	2.70878e+07	2.4929e+07	1.74025e+07	2.71876e+07		141100	0.986227	0.976124	0.983938	0.998212	0.972244
	141200	3.95626e+07	2.70878e+07	2.4929e+07	1.74025e+07	2.71931e+07		141200	0.986227	0.976124	0.983938	0.998212	0.97244
	141300	3.95626e+07	2.70892e+07	2.49319e+07	1.74025e+07	2.71931e+07		141300	0.986227	0.976173	0.984052	0.998212	0.97244
	141400	3.95626e+07	2.70892e+07	2.49334e+07	1.74025e+07	2.71931e+07		141400	0.986227	0.976173	0.98411	0.998212	0.97244
	141500	3.95668e+07	2.70892e+07	2.49343e+07	1.74025e+07	2.71955e+07		141500	0.986332	0.976173	0.984144	0.998212	0.972524
	141600	3.95688e+07	2.70892e+07	2.49376e+07	1.74025e+07	2.71955e+07		141600	0.986381	0.976173	0.984277	0.998212	0.972524
	141700	3.95704e+07	2.70917e+07	2.49382e+07	1.74025e+07	2.71955e+07		141700	0.986421	0.976263	0.9843	0.998212	0.972524
	141800	3.95704e+07	2.7093e+07	2.49413e+07	1.74025e+07	2.7202e+07		141800	0.986421	0.97631	0.984423	0.998212	0.972757
	141900	3.95731e+07	2.7095e+07	2.49437e+07	1.74025e+07	2.72083e+07		141900	0.986488	0.976384	0.984516	0.998212	0.972982
	142000	3.95775e+07	2.7095e+07	2.49481e+07	1.74025e+07	2.72125e+07		142000	0.986599	0.976384	0.984688	0.998212	0.973134
	142100	3.95826e+07	2.71004e+07	2.49535e+07	1.7403e+07	2.72125e+07		142100	0.986726	0.976576	0.984904	0.998238	0.973134
	142200	3.95854e+07	2.71004e+07	2.49546e+07	1.7403e+07	2.72156e+07		142200	0.986797	0.976576	0.984946	0.998238	0.973243
	142300	3.95854e+07	2.71042e+07	2.49556e+07	1.7403e+07	2.72156e+07		142300	0.986797	0.976712	0.984986	0.998238	0.973243
	142400	3.95881e+07	2.71042e+07	2.4959e+07	1.7403e+07	2.72185e+07		142400	0.986863	0.976712	0.98512	0.998238	0.973347
	142500	3.95937e+07	2.71042e+07	2.4959e+07	1.7403e+07	2.72211e+07		142500	0.987003	0.976712	0.98512	0.998238	0.97344
	142600	3.95937e+07	2.7108e+07	2.4959e+07	1.7403e+07	2.72211e+07		142600	0.987003	0.976851	0.98512	0.998238	0.97344
	142700	3.95958e+07	2.71112e+07	2.4959e+07	1.7403e+07	2.72261e+07		142700	0.987055	0.976967	0.98512	0.998238	0.973618
	142800	3.95958e+07	2.71112e+07	2.49611e+07	1.7403e+07	2.72261e+07		142800	0.987055	0.976967	0.985202	0.998238	0.973618
	142900	3.95958e+07	2.71112e+07	2.49635e+07	1.7406e+07	2.72261e+07		142900	0.987055	0.976967	0.985296	0.998411	0.973618
	143000	3.95958e+07	2.71112e+07	2.49649e+07	1.7406e+07	2.72319e+07		143000	0.987055	0.976967	0.985355	0.998411	0.973826
	143100	3.95958e+07	2.71125e+07	2.49657e+07	1.7406e+07	2.72319e+07		143100	0.987055	0.977015	0.985385	0.998411	0.973826
	143200	3.95972e+07	2.71138e+07	2.49673e+07	1.7406e+07	2.72319e+07		143200	0.987089	0.977062	0.985448	0.998411	0.973826
	143300	3.95972e+07	2.71138e+07	2.49675e+07	1.7406e+07	2.72319e+07		143300	0.987089	0.977062	0.985455	0.998411	0.973826
	143400	3.95994e+07	2.71138e+07	2.49691e+07	1.7406e+07	2.72349e+07		143400	0.987145	0.977062	0.985517	0.998411	0.973934
	143500	3.96019e+07	2.71166e+07	2.49712e+07	1.7406e+07	2.72349e+07		143500	0.987208	0.977162	0.9856	0.998411	0.973934
	143600	3.96046e+07	2.71166e+07	2.49712e+07	1.7406e+07	2.72395e+07		143600	0.987274	0.977162	0.9856	0.998411	0.974099
	143700	3.96046e+07	2.71166e+07	2.49741e+07	1.7406e+07	2.72395e+07		143700	0.987274	0.977162	0.985717	0.998411	0.974099
	143800	3.96046e+07	2.71166e+07	2.49763e+07	1.7406e+07	2.72395e+07		143800	0.987274	0.977162	0.985803	0.998411	0.974099
	143900	3.96068e+07	2.71166e+07	2.49772e+07	1.7406e+07	2.72395e+07		143900	0.98733	0.977162	0.985839	0.998411	0.974099
	144000	3.96068e+07	2.71182e+07	2.49789e+07	1.7406e+07	2.72395e+07		144000	0.98733	0.97722	0.985906	0.998411	0.974099
	144100	3.961e+07	2.71201e+07	2.49797e+07	1.7406e+07	2.72395e+07		144100	0.987409	0.977287	0.985938	0.998411	0.974099
	144200	3.9614e+07	2.71216e+07	2.49809e+07	1.7406e+07	2.72395e+07		144200	0.987509	0.977339	0.985986	0.998411	0.974099
	144300	3.96175e+07	2.71238e+07	2.49854e+07	1.7406e+07	2.72395e+07		144300	0.987595	0.97742	0.98616	0.998411	0.974099
	144400	3.96175e+07	2.71238e+07	2.49854e+07	1.7406e+07	2.72419e+07		144400	0.987595	0.97742	0.98616	0.998411	0.974183
	144500	3.96175e+07	2.71238e+07	2.49854e+07	1.7406e+07	2.72419e+07		144500	0.987595	0.97742	0.98616	0.998411	0.974183
	144600	3.96175e+07	2.71238e+07	2.4989e+07	1.7406e+07	2.72444e+07		144600	0.987595	0.97742	0.986305	0.998411	0.974275
	144700	3.96175e+07	2.71238e+07	2.49898e+07	1.7406e+07	2.72444e+07		144700	0.987595	0.97742	0.986334	0.998411	0.974275
	144800	3.96175e+07	2.71238e+07	2.49909e+07	1.7406e+07	2.72444e+07		144800	0.987595	0.97742	0.986377	0.998411	0.974275
	144900	3.96216e+07	2.71238e+07	2.49909e+07	1.74069e+07	2.72464e+07		144900	0.987699	0.97742	0.986377	0.99846	0.974345
	145000	3.96252e+07	2.71238e+07	2.49926e+07	1.74069e+07	2.72464e+07		145000	0.987788	0.97742	0.986446	0.99846	0.974345
	145100	3.96252e+07	2.71275e+07	2.49926e+07	1.74069e+07	2.72541e+07		145100	0.987788	0.977554	0.986446	0.99846	0.97462
	145200	3.96279e+07	2.71305e+07	2.4994e+07	1.74069e+07	2.72541e+07		145200	0.987856	0.977663	0.9865	0.99846	0.97462
	145300	3.96279e+07	2.71327e+07	2.4994e+07	1.74069e+07	2.72669e+07		145300	0.987856	0.977741	0.9865	0.99846	0.975079
	145400	3.96307e+07	2.71341e+07	2.49949e+07	1.74069e+07	2.72669e+07		145400	0.987924	0.97779	0.986535	0.99846	0.975079
	145500	3.96307e+07	2.71341e+07	2.49952e+07	1.74069e+07	2.72669e+07		145500	0.987924	0.97779	0.98655	0.99846	0.975079
	145600	3.96307e+07	2.71357e+07	2.49952e+07	1.74078e+07	2.72669e+07		145600	0.987924	0.977849	0.98655	0.998517	0.975079
	145700	3.96307e+07	2.71371e+07	2.49952e+07	1.74078e+07	2.72669e+07		145700	0.987924	0.9779	0.98655	0.998517	0.975079
	145800	3.96335e+07	2.71395e+07	2.49952e+07	1.74109e+07	2.72669e+07		145800	0.987995	0.977987	0.98655	0.998691	0.975079
	145900	3.96335e+07	2.71433e+07	2.49965e+07	1.74109e+07	2.72726e+07		145900	0.987995	0.978122	0.986602	0.998691	0.975283
	146000	3.96335e+07	2.71453e+07	2.49979e+07	1.74109e+07	2.72726e+07		146000	0.987995	0.978194	0.986656	0.998691	0.975283
	146100	3.96365e+07	2.71481e+07	2.49987e+07	1.74124e+07	2.72818e+07		146100	0.988068	0.978297	0.986687	0.998778	0.975612
	146200	3.96395e+07	2.71481e+07	2.49987e+07	1.74124e+07	2.72818e+07		146200	0.988144	0.978297	0.986687	0.998778	0.975612
	146300	3.96395e+07	2.71502e+07	2.4999e+07	1.74133e+07	2.72818e+07		146300	0.988144	0.97837	0.986699	0.99883	0.975612
	146400	3.96395e+07	2.71517e+07	2.4999e+07	1.74133e+07	2.72818e+07		146400	0.988144	0.978427	0.986699	0.99883	0.975612
	146500	3.96441e+07	2.71525e+07	2.50007e+07	1.74133e+07	2.72919e+07		146500	0.988258	0.978456	0.986765	0.99883	0.975972
	146600	3.96441e+07	2.71544e+07	2.50007e+07	1.74133e+07	2.72947e+07		146600	0.988258	0.978524	0.986765	0.99883	0.976071
	146700	3.96441e+07	2.7157e+07	2.50007e+07	1.74133e+07	2.72947e+07		146700	0.988258	0.978617	0.986765	0.99883	0.976071
	146800	3.96441e+07	2.7157e+07	2.50007e+07	1.74133e+07	2.72968e+07		146800	0.988258	0.978617	0.986765	0.99883	0.976149
	146900	3.9646e+07	2.7157e+07	2.50007e+07	1.74133e+07	2.72968e+07		146900	0.988306	0.978617	0.986765	0.99883	0.976149
	147000	3.96481e+07	2.7157e+07	2.50007e+07	1.74133e+07	2.72968e+07		147000	0.988357	0.978617	0.986765	0.99883	0.976149
	147100	3.9649e+07	2.7157e+07	2.50007e+07	1.74133e+07	2.72968e+07		147100	0.988381	0.978617	0.986765	0.99883	0.976149
	147200	3.96513e+07	2.7157e+07	2.50011e+07	1.74133e+07	2.72968e+07		147200	0.988439	0.978617	0.986783	0.99883	0.976149
	147300	3.96556e+07	2.7158e+07	2.50032e+07	1.74133e+07	2.72986e+07		147300	0.988545	0.978652	0.986866	0.99883	0.976212
	147400	3.96556e+07	2.71594e+07	2.50032e+07	1.74133e+07	2.72986e+07		147400	0.988545	0.978704	0.986866	0.99883	0.976212
	147500	3.96556e+07	2.71626e+07	2.50032e+07	1.74133e+07	2.73054e+07		147500	0.988545	0.978817	0.986866	0.99883	0.976455
	147600	3.96585e+07	2.71664e+07	2.50032e+07	1.74134e+07	2.73054e+07		147600	0.988617	0.978954	0.986866	0.998836	0.976455
	147700	3.96585e+07	2.71691e+07	2.50093e+07	1.74134e+07	2.73054e+07		147700	0.988617	0.979052	0.987105	0.998836	0.976455
	147800	3.96585e+07	2.71706e+07	2.50093e+07	1.74134e+07	2.7308e+07		147800	0.988617	0.979106	0.987105	0.998836	0.97655
	147900	3.96655e+07	2.71706e+07	2.50099e+07	1.74134e+07	2.7308e+07		147900	0.988793	0.979106	0.987129	0.998836	0.97655
	148000	3.96655e+07	2.71706e+07	2.50099e+07	1.74134e+07	2.7308e+07		148000	0.988793	0.979106	0.987129	0.998836	0.97655
	148100	3.96655e+07	2.71706e+07	2.50099e+07	1.74134e+07	2.7308e+07		148100	0.988793	0.979106	0.987129	0.998836	0.97655
	148200	3.96655e+07	2.7174e+07	2.50103e+07	1.74134e+07	2.73121e+07		148200	0.988793	0.979229	0.987146	0.998836	0.976696
	148300	3.96655e+07	2.71756e+07	2.50114e+07	1.74134e+07	2.73174e+07		148300	0.988793	0.979289	0.987188	0.998836	0.976884
	148400	3.96655e+07	2.71756e+07	2.50114e+07	1.74134e+07	2.73174e+07		148400	0.988793	0.979289	0.987188	0.998836	0.976884
	148500	3.96655e+07	2.71756e+07	2.50122e+07	1.74134e+07	2.73174e+07		148500	0.988793	0.979289	0.987221	0.998836	0.976884
	148600	3.96655e+07	2.71756e+07	2.50122e+07	1.74134e+07	2.73174e+07		148600	0.988793	0.979289	0.987221	0.998836	0.976884
	148700	3.96655e+07	2.71756e+07	2.50122e+07	1.74134e+07	2.73174e+07		148700	0.988793	0.979289	0.987221	0.998836	0.976884
	148800	3.96655e+07	2.71756e+07	2.50122e+07	1.74158e+07	2.73174e+07		148800	0.988793	0.979289	0.987221	0.998974	0.976884
	148900	3.96686e+07	2.71756e+07	2.50122e+07	1.74169e+07	2.73174e+07		148900	0.98887	0.979289	0.987221	0.999034	0.976884
	149000	3.96686e+07	2.71756e+07	2.50149e+07	1.74169e+07	2.73174e+07		149000	0.98887	0.979289	0.987327	0.999034	0.976884
	149100	3.96686e+07	2.71756e+07	2.50166e+07	1.74169e+07	2.73174e+07		149100	0.98887	0.979289	0.987395	0.999034	0.976884
	149200	3.96749e+07	2.71756e+07	2.50166e+07	1.74169e+07	2.73174e+07		149200	0.989026	0.979289	0.987395	0.999034	0.976884
	149300	3.96777e+07	2.71756e+07	2.50173e+07	1.74169e+07	2.73174e+07		149300	0.989095	0.979289	0.987423	0.999034	0.976884
	149400	3.96807e+07	2.71756e+07	2.50173e+07	1.74169e+07	2.73174e+07		149400	0.98917	0.979289	0.987423	0.999034	0.976884
	149500	3.96807e+07	2.71756e+07	2.50173e+07	1.74169e+07	2.73219e+07		149500	0.98917	0.979289	0.987423	0.999034	0.977044
	149600	3.96807e+07	2.71756e+07	2.50177e+07	1.74169e+07	2.73319e+07		149600	0.98917	0.979289	0.987439	0.999034	0.977403
	149700	3.96807e+07	2.71774e+07	2.50187e+07	1.74169e+07	2.73319e+07		149700	0.98917	0.979351	0.987476	0.999034	0.977403
	149800	3.96807e+07	2.71774e+07	2.50188e+07	1.74174e+07	2.73319e+07		149800	0.98917	0.979351	0.987481	0.999066	0.977403
	149900	3.96807e+07	2.71791e+07	2.50188e+07	1.74174e+07	2.73319e+07		149900	0.98917	0.979413	0.987481	0.999066	0.977403
	150000	3.96849e+07	2.7183e+07	2.50188e+07	1.74174e+07	2.73319e+07		150000	0.989275	0.979552	0.987481	0.999066	0.977403
	150100	3.96849e+07	2.7183e+07	2.50188e+07	1.74206e+07	2.73319e+07		150100	0.989275	0.979552	0.987481	0.999247	0.977403
	150200	3.96849e+07	2.7183e+07	2.50188e+07	1.74206e+07	2.73319e+07		150200	0.989275	0.979552	0.987481	0.999247	0.977403
	150300	3.96893e+07	2.71842e+07	2.50188e+07	1.74206e+07	2.73345e+07		150300	0.989385	0.979597	0.987481	0.999247	0.977496
	150400	3.96893e+07	2.71842e+07	2.50203e+07	1.74206e+07	2.73464e+07		150400	0.989385	0.979597	0.987541	0.999247	0.977923
	150500	3.96926e+07	2.71842e+07	2.50205e+07	1.74211e+07	2.73464e+07		150500	0.989468	0.979597	0.987546	0.999277	0.977923
	150600	3.96955e+07	2.71842e+07	2.50205e+07	1.74211e+07	2.73506e+07		150600	0.989539	0.979597	0.987546	0.999277	0.978072
	150700	3.9698e+07	2.71842e+07	2.50209e+07	1.74211e+07	2.73506e+07		150700	0.989602	0.979597	0.987565	0.999277	0.978072
	150800	3.9698e+07	2.71863e+07	2.50209e+07	1.74211e+07	2.73506e+07		150800	0.989602	0.979673	0.987565	0.999277	0.978072
	150900	3.9698e+07	2.71863e+07	2.50209e+07	1.74211e+07	2.73506e+07		150900	0.989602	0.979673	0.987565	0.999277	0.978072
	151000	3.9698e+07	2.71863e+07	2.50209e+07	1.74211e+07	2.73526e+07		151000	0.989602	0.979673	0.987565	0.999277	0.978144
	151100	3.9698e+07	2.71911e+07	2.5022e+07	1.74211e+07	2.73526e+07		151100	0.989602	0.979844	0.987606	0.999277	0.978144
	151200	3.9698e+07	2.71911e+07	2.50226e+07	1.74211e+07	2.73526e+07		151200	0.989602	0.979844	0.987629	0.999277	0.978144
	151300	3.9698e+07	2.71953e+07	2.50239e+07	1.74211e+07	2.73586e+07		151300	0.989602	0.979996	0.987683	0.999277	0.978359
	151400	3.9698e+07	2.71953e+07	2.50239e+07	1.74211e+07	2.73586e+07		151400	0.989602	0.979996	0.987683	0.999277	0.978359
	151500	3.9698e+07	2.71953e+07	2.50242e+07	1.74211e+07	2.73625e+07		151500	0.989602	0.979996	0.987692	0.999277	0.978497
	151600	3.9698e+07	2.71966e+07	2.50278e+07	1.74211e+07	2.73625e+07		151600	0.989602	0.980045	0.987834	0.999277	0.978497
	151700	3.9698e+07	2.71966e+07	2.50283e+07	1.74211e+07	2.73625e+07		151700	0.989602	0.980045	0.987857	0.999277	0.978497
	151800	3.9698e+07	2.71966e+07	2.50286e+07	1.74211e+07	2.73625e+07		151800	0.989602	0.980045	0.987868	0.999277	0.978497
	151900	3.9698e+07	2.71966e+07	2.50286e+07	1.74211e+07	2.73625e+07		151900	0.989602	0.980045	0.987868	0.999277	0.978497
	152000	3.9702e+07	2.71966e+07	2.50286e+07	1.74211e+07	2.73625e+07		152000	0.989702	0.980045	0.987868	0.999277	0.978497
	152100	3.97059e+07	2.71966e+07	2.50288e+07	1.74211e+07	2.73625e+07		152100	0.989801	0.980045	0.987876	0.999277	0.978497
	152200	3.97059e+07	2.72e+07	2.50292e+07	1.74211e+07	2.73625e+07		152200	0.989801	0.980165	0.987889	0.999277	0.978497
	152300	3.97059e+07	2.72038e+07	2.50299e+07	1.74211e+07	2.73645e+07		152300	0.989801	0.980304	0.987919	0.999277	0.978568
	152400	3.97059e+07	2.72038e+07	2.50311e+07	1.74211e+07	2.73645e+07		152400	0.989801	0.980304	0.987966	0.999277	0.978568
	152500	3.9708e+07	2.72059e+07	2.50311e+07	1.74211e+07	2.73645e+07		152500	0.989852	0.980379	0.987966	0.999277	0.978568
	152600	3.9708e+07	2.72075e+07	2.5032e+07	1.74211e+07	2.73645e+07		152600	0.989852	0.980437	0.988002	0.999277	0.978568
	152700	3.9708e+07	2.72075e+07	2.50322e+07	1.74211e+07	2.73645e+07		152700	0.989852	0.980437	0.988009	0.999277	0.978568
	152800	3.9708e+07	2.72089e+07	2.50322e+07	1.74211e+07	2.73645e+07		152800	0.989852	0.980486	0.988009	0.999277	0.978568
	152900	3.9711e+07	2.72104e+07	2.5035e+07	1.74211e+07	2.73645e+07		152900	0.989927	0.980539	0.988119	0.999277	0.978568
	153000	3.9713e+07	2.7212e+07	2.5035e+07	1.74211e+07	2.73645e+07		153000	0.989977	0.980597	0.988119	0.999277	0.978568
	153100	3.9713e+07	2.7212e+07	2.5035e+07	1.74211e+07	2.73645e+07		153100	0.989977	0.980597	0.988119	0.999277	0.978568
	153200	3.9713e+07	2.7219e+07	2.50362e+07	1.74211e+07	2.73645e+07		153200	0.989977	0.980852	0.988167	0.999277	0.978568
	153300	3.9713e+07	2.7219e+07	2.50362e+07	1.74211e+07	2.73696e+07		153300	0.989977	0.980852	0.988167	0.999277	0.978751
	153400	3.9713e+07	2.72212e+07	2.50362e+07	1.74211e+07	2.73696e+07		153400	0.989977	0.980931	0.988167	0.999277	0.978751
	153500	3.9713e+07	2.72212e+07	2.50362e+07	1.74211e+07	2.73757e+07		153500	0.989977	0.980931	0.988167	0.999277	0.978971
	153600	3.97168e+07	2.72231e+07	2.50366e+07	1.74211e+07	2.73757e+07		153600	0.990072	0.980998	0.988184	0.999277	0.978971
	153700	3.97191e+07	2.72231e+07	2.50374e+07	1.74211e+07	2.73757e+07		153700	0.990129	0.980998	0.988214	0.999277	0.978971
	153800	3.97191e+07	2.72231e+07	2.50374e+07	1.74211e+07	2.73757e+07		153800	0.990129	0.980998	0.988214	0.999277	0.978971
	153900	3.97191e+07	2.72231e+07	2.50374e+07	1.74211e+07	2.73757e+07		153900	0.990129	0.980998	0.988214	0.999277	0.978971
	154000	3.97214e+07	2.72231e+07	2.50374e+07	1.74211e+07	2.73951e+07		154000	0.990185	0.980998	0.988214	0.999277	0.979662
	154100	3.97214e+07	2.72365e+07	2.50374e+07	1.74211e+07	2.73951e+07		154100	0.990185	0.981481	0.988214	0.999277	0.979662
	154200	3.97214e+07	2.72365e+07	2.50379e+07	1.74211e+07	2.73951e+07		154200	0.990185	0.981481	0.988232	0.999277	0.979662
	154300	3.97214e+07	2.72365e+07	2.50379e+07	1.74211e+07	2.73951e+07		154300	0.990185	0.981481	0.988232	0.999277	0.979662
	154400	3.97214e+07	2.72365e+07	2.50379e+07	1.74211e+07	2.73951e+07		154400	0.990185	0.981481	0.988232	0.999277	0.979662
	154500	3.97214e+07	2.72365e+07	2.50385e+07	1.74211e+07	2.73951e+07		154500	0.990185	0.981481	0.988258	0.999277	0.979662
	154600	3.97214e+07	2.72365e+07	2.50385e+07	1.74211e+07	2.73951e+07		154600	0.990185	0.981481	0.988258	0.999277	0.979662
	154700	3.97214e+07	2.72365e+07	2.50385e+07	1.74211e+07	2.73951e+07		154700	0.990185	0.981481	0.988258	0.999277	0.979662
	154800	3.9726e+07	2.72365e+07	2.50385e+07	1.74211e+07	2.73951e+07		154800	0.990301	0.981481	0.988258	0.999277	0.979662
	154900	3.97289e+07	2.72421e+07	2.50397e+07	1.74211e+07	2.73951e+07		154900	0.990373	0.981685	0.988304	0.999277	0.979662
	155000	3.97324e+07	2.72452e+07	2.50412e+07	1.74211e+07	2.73951e+07		155000	0.990461	0.981795	0.988364	0.999277	0.979662
	155100	3.97324e+07	2.72494e+07	2.50421e+07	1.74211e+07	2.73951e+07		155100	0.990461	0.981947	0.988402	0.999277	0.979662
	155200	3.97324e+07	2.72533e+07	2.50421e+07	1.74223e+07	2.73951e+07		155200	0.990461	0.982087	0.988402	0.999344	0.979662
	155300	3.97324e+07	2.72533e+07	2.50433e+07	1.74223e+07	2.73951e+07		155300	0.990461	0.982087	0.988447	0.999344	0.979662
	155400	3.97345e+07	2.72551e+07	2.50433e+07	1.74223e+07	2.73951e+07		155400	0.990513	0.982152	0.988447	0.999344	0.979662
	155500	3.97345e+07	2.72575e+07	2.50455e+07	1.74223e+07	2.73951e+07		155500	0.990513	0.982237	0.988535	0.999344	0.979662
	155600	3.97345e+07	2.72596e+07	2.50469e+07	1.74223e+07	2.73951e+07		155600	0.990513	0.982312	0.98859	0.999344	0.979662
	155700	3.97345e+07	2.7261e+07	2.50469e+07	1.74223e+07	2.73951e+07		155700	0.990513	0.982363	0.98859	0.999344	0.979662
	155800	3.97345e+07	2.72624e+07	2.50469e+07	1.74223e+07	2.73951e+07		155800	0.990513	0.982414	0.98859	0.999344	0.979662
	155900	3.97345e+07	2.72624e+07	2.50474e+07	1.74223e+07	2.73994e+07		155900	0.990513	0.982414	0.988609	0.999344	0.979817
	156000	3.97345e+07	2.72624e+07	2.50498e+07	1.74223e+07	2.73994e+07		156000	0.990513	0.982414	0.988705	0.999344	0.979817
	156100	3.97345e+07	2.72624e+07	2.50511e+07	1.74223e+07	2.73994e+07		156100	0.990513	0.982414	0.988756	0.999344	0.979817
	156200	3.97397e+07	2.72637e+07	2.50511e+07	1.74223e+07	2.73994e+07		156200	0.990643	0.982461	0.988756	0.999344	0.979817
	156300	3.97429e+07	2.72637e+07	2.50511e+07	1.74223e+07	2.73994e+07		156300	0.990722	0.982461	0.988756	0.999344	0.979817
	156400	3.97429e+07	2.72637e+07	2.50511e+07	1.74223e+07	2.73994e+07		156400	0.990722	0.982461	0.988756	0.999344	0.979817
	156500	3.97429e+07	2.72637e+07	2.50511e+07	1.74223e+07	2.73994e+07		156500	0.990722	0.982461	0.988756	0.999344	0.979817
	156600	3.97429e+07	2.72637e+07	2.50518e+07	1.74223e+07	2.73994e+07		156600	0.990722	0.982461	0.988782	0.999344	0.979817
	156700	3.97429e+07	2.72673e+07	2.50518e+07	1.74223e+07	2.74018e+07		156700	0.990722	0.982592	0.988782	0.999344	0.979901
	156800	3.97429e+07	2.72673e+07	2.50532e+07	1.74223e+07	2.74018e+07		156800	0.990722	0.982592	0.988839	0.999344	0.979901
	156900	3.97429e+07	2.72673e+07	2.50569e+07	1.74223e+07	2.74039e+07		156900	0.990722	0.982592	0.988982	0.999344	0.979977
	157000	3.97461e+07	2.72673e+07	2.50569e+07	1.74223e+07	2.74039e+07		157000	0.990803	0.982592	0.988982	0.999344	0.979977
	157100	3.97461e+07	2.72673e+07	2.50569e+07	1.74223e+07	2.74039e+07		157100	0.990803	0.982592	0.988982	0.999344	0.979977
	157200	3.97461e+07	2.72673e+07	2.50569e+07	1.74223e+07	2.74039e+07		157200	0.990803	0.982592	0.988982	0.999344	0.979977
	157300	3.97461e+07	2.72673e+07	2.50586e+07	1.74223e+07	2.74039e+07		157300	0.990803	0.982592	0.989051	0.999344	0.979977
	157400	3.97461e+07	2.72673e+07	2.50586e+07	1.74241e+07	2.74039e+07		157400	0.990803	0.982592	0.989051	0.999449	0.979977
	157500	3.97461e+07	2.72673e+07	2.50586e+07	1.74241e+07	2.74039e+07		157500	0.990803	0.982592	0.989051	0.999449	0.979977
	157600	3.97545e+07	2.72673e+07	2.5059e+07	1.74241e+07	2.74039e+07		157600	0.991012	0.982592	0.989067	0.999449	0.979977
	157700	3.97573e+07	2.72673e+07	2.50592e+07	1.74241e+07	2.74039e+07		157700	0.99108	0.982592	0.989075	0.999449	0.979977
	157800	3.9761e+07	2.72691e+07	2.5061e+07	1.74241e+07	2.74039e+07		157800	0.991173	0.982656	0.989146	0.999449	0.979977
	157900	3.9761e+07	2.72721e+07	2.5061e+07	1.74241e+07	2.74039e+07		157900	0.991173	0.982765	0.989146	0.999449	0.979977
	158000	3.9761e+07	2.72768e+07	2.50616e+07	1.74241e+07	2.74039e+07		158000	0.991173	0.982932	0.98917	0.999449	0.979977
	158100	3.9761e+07	2.72768e+07	2.50616e+07	1.74241e+07	2.74039e+07		158100	0.991173	0.982932	0.98917	0.999449	0.979977
	158200	3.9761e+07	2.72784e+07	2.50618e+07	1.74241e+07	2.74039e+07		158200	0.991173	0.98299	0.989177	0.999449	0.979977
	158300	3.9761e+07	2.72784e+07	2.50637e+07	1.74241e+07	2.74039e+07		158300	0.991173	0.98299	0.989251	0.999449	0.979977
	158400	3.97643e+07	2.72784e+07	2.50637e+07	1.74241e+07	2.74039e+07		158400	0.991255	0.98299	0.989251	0.999449	0.979977
	158500	3.97643e+07	2.72806e+07	2.50637e+07	1.74241e+07	2.74039e+07		158500	0.991255	0.98307	0.989251	0.999449	0.979977
	158600	3.97643e+07	2.72806e+07	2.50662e+07	1.74241e+07	2.74039e+07		158600	0.991255	0.98307	0.989352	0.999449	0.979977
	158700	3.97643e+07	2.72806e+07	2.50662e+07	1.74241e+07	2.74039e+07		158700	0.991255	0.98307	0.989352	0.999449	0.979977
	158800	3.97643e+07	2.72806e+07	2.50662e+07	1.74241e+07	2.74039e+07		158800	0.991255	0.98307	0.989352	0.999449	0.979977
	158900	3.97667e+07	2.72806e+07	2.50662e+07	1.74241e+07	2.74039e+07		158900	0.991316	0.98307	0.989352	0.999449	0.979977
	159000	3.97667e+07	2.72842e+07	2.50662e+07	1.74241e+07	2.74039e+07		159000	0.991316	0.983201	0.989352	0.999449	0.979977
	159100	3.97681e+07	2.72842e+07	2.50662e+07	1.74241e+07	2.74039e+07		159100	0.991349	0.983201	0.989352	0.999449	0.979977
	159200	3.97712e+07	2.72842e+07	2.50674e+07	1.74241e+07	2.74039e+07		159200	0.991426	0.983201	0.989398	0.999449	0.979977
	159300	3.97712e+07	2.72859e+07	2.50674e+07	1.74241e+07	2.74059e+07		159300	0.991426	0.983262	0.989398	0.999449	0.980048
	159400	3.9774e+07	2.72876e+07	2.50674e+07	1.74241e+07	2.74084e+07		159400	0.991497	0.983321	0.989398	0.999449	0.980138
	159500	3.97756e+07	2.72961e+07	2.50696e+07	1.74241e+07	2.74084e+07		159500	0.991537	0.983627	0.989485	0.999449	0.980138
	159600	3.97756e+07	2.72961e+07	2.50696e+07	1.74241e+07	2.74084e+07		159600	0.991537	0.983627	0.989485	0.999449	0.980138
	159700	3.97756e+07	2.72961e+07	2.50699e+07	1.74241e+07	2.74084e+07		159700	0.991537	0.983627	0.989496	0.999449	0.980138
	159800	3.97756e+07	2.72961e+07	2.50699e+07	1.74241e+07	2.74084e+07		159800	0.991537	0.983627	0.989496	0.999449	0.980138
	159900	3.97783e+07	2.72982e+07	2.50699e+07	1.74241e+07	2.74084e+07		159900	0.991605	0.983705	0.989496	0.999449	0.980138
	160000	3.97783e+07	2.72982e+07	2.50699e+07	1.74241e+07	2.74084e+07		160000	0.991605	0.983705	0.989496	0.999449	0.980138
	160100	3.97783e+07	2.73029e+07	2.50712e+07	1.74241e+07	2.74084e+07		160100	0.991605	0.983876	0.989547	0.999449	0.980138
	160200	3.97783e+07	2.73029e+07	2.50712e+07	1.74241e+07	2.74084e+07		160200	0.991605	0.983876	0.989547	0.999449	0.980138
	160300	3.97783e+07	2.73073e+07	2.50728e+07	1.74241e+07	2.74084e+07		160300	0.991605	0.984034	0.989611	0.999449	0.980138
	160400	3.97799e+07	2.73122e+07	2.50728e+07	1.74241e+07	2.74135e+07		160400	0.991645	0.98421	0.989611	0.999449	0.980321
	160500	3.97808e+07	2.73122e+07	2.50728e+07	1.74241e+07	2.74135e+07		160500	0.991666	0.98421	0.989611	0.999449	0.980321
	160600	3.97808e+07	2.73122e+07	2.50728e+07	1.74241e+07	2.7418e+07		160600	0.991666	0.98421	0.989611	0.999449	0.980481
	160700	3.97808e+07	2.73122e+07	2.50732e+07	1.74241e+07	2.74299e+07		160700	0.991666	0.98421	0.989626	0.999449	0.980907
	160800	3.97808e+07	2.73122e+07	2.50732e+07	1.74241e+07	2.74299e+07		160800	0.991666	0.98421	0.989626	0.999449	0.980907
	160900	3.97875e+07	2.73122e+07	2.50732e+07	1.74241e+07	2.74299e+07		160900	0.991834	0.98421	0.989626	0.999449	0.980907
	161000	3.97875e+07	2.73122e+07	2.50734e+07	1.74241e+07	2.74299e+07		161000	0.991834	0.98421	0.989637	0.999449	0.980907
	161100	3.97907e+07	2.73122e+07	2.50734e+07	1.74248e+07	2.74299e+07		161100	0.991914	0.98421	0.989637	0.999491	0.980907
	161200	3.97907e+07	2.73122e+07	2.5074e+07	1.74248e+07	2.74299e+07		161200	0.991914	0.98421	0.989657	0.999491	0.980907
	161300	3.97907e+07	2.73138e+07	2.50746e+07	1.74248e+07	2.74324e+07		161300	0.991914	0.984266	0.989682	0.999491	0.980995
	161400	3.97907e+07	2.73138e+07	2.50746e+07	1.74248e+07	2.7437e+07		161400	0.991914	0.984266	0.989682	0.999491	0.981162
	161500	3.97907e+07	2.73138e+07	2.50746e+07	1.74248e+07	2.7437e+07		161500	0.991914	0.984266	0.989682	0.999491	0.981162
	161600	3.97907e+07	2.73138e+07	2.50746e+07	1.74248e+07	2.7437e+07		161600	0.991914	0.984266	0.989682	0.999491	0.981162
	161700	3.97907e+07	2.73138e+07	2.50749e+07	1.74248e+07	2.74402e+07		161700	0.991914	0.984266	0.989694	0.999491	0.981275
	161800	3.97937e+07	2.73152e+07	2.50749e+07	1.74248e+07	2.74402e+07		161800	0.991987	0.984318	0.989694	0.999491	0.981275
	161900	3.97958e+07	2.73152e+07	2.50781e+07	1.74248e+07	2.74402e+07		161900	0.99204	0.984318	0.989821	0.999491	0.981275
	162000	3.97958e+07	2.73152e+07	2.50782e+07	1.74248e+07	2.74402e+07		162000	0.99204	0.984318	0.989824	0.999491	0.981275
	162100	3.97958e+07	2.73152e+07	2.50782e+07	1.74248e+07	2.74402e+07		162100	0.99204	0.984318	0.989824	0.999491	0.981275
	162200	3.97981e+07	2.73152e+07	2.50782e+07	1.74248e+07	2.74402e+07		162200	0.992098	0.984318	0.989824	0.999491	0.981275
	162300	3.97981e+07	2.73167e+07	2.5079e+07	1.74248e+07	2.74402e+07		162300	0.992098	0.98437	0.989855	0.999491	0.981275
	162400	3.97994e+07	2.73167e+07	2.5079e+07	1.74248e+07	2.74402e+07		162400	0.992131	0.98437	0.989855	0.999491	0.981275
	162500	3.98036e+07	2.73167e+07	2.5079e+07	1.74248e+07	2.7445e+07		162500	0.992234	0.98437	0.989855	0.999491	0.981446
	162600	3.98036e+07	2.73167e+07	2.5079e+07	1.74248e+07	2.7445e+07		162600	0.992234	0.98437	0.989855	0.999491	0.981446
	162700	3.98036e+07	2.73167e+07	2.5079e+07	1.74248e+07	2.7445e+07		162700	0.992234	0.98437	0.989855	0.999491	0.981446
	162800	3.98036e+07	2.73167e+07	2.50794e+07	1.74248e+07	2.7445e+07		162800	0.992234	0.98437	0.989873	0.999491	0.981446
	162900	3.98036e+07	2.73167e+07	2.50794e+07	1.74248e+07	2.7445e+07		162900	0.992234	0.98437	0.989873	0.999491	0.981446
	163000	3.98036e+07	2.73167e+07	2.50794e+07	1.74248e+07	2.7445e+07		163000	0.992234	0.98437	0.989873	0.999491	0.981446
	163100	3.98036e+07	2.73167e+07	2.50794e+07	1.74248e+07	2.7445e+07		163100	0.992234	0.98437	0.989873	0.999491	0.981446
	163200	3.98036e+07	2.73182e+07	2.50823e+07	1.74248e+07	2.7445e+07		163200	0.992234	0.984426	0.989985	0.999491	0.981446
	163300	3.98036e+07	2.73182e+07	2.50823e+07	1.74248e+07	2.7445e+07		163300	0.992234	0.984426	0.989985	0.999491	0.981446
	163400	3.98036e+07	2.73182e+07	2.50823e+07	1.74248e+07	2.7447e+07		163400	0.992234	0.984426	0.989985	0.999491	0.981518
	163500	3.98036e+07	2.73223e+07	2.50823e+07	1.74248e+07	2.7447e+07		163500	0.992234	0.984575	0.989985	0.999491	0.981518
	163600	3.98036e+07	2.7324e+07	2.50823e+07	1.74257e+07	2.7447e+07		163600	0.992234	0.984633	0.989985	0.999539	0.981518
	163700	3.98036e+07	2.7324e+07	2.50823e+07	1.74257e+07	2.7447e+07		163700	0.992234	0.984633	0.989985	0.999539	0.981518
	163800	3.98036e+07	2.7324e+07	2.50823e+07	1.74257e+07	2.7447e+07		163800	0.992234	0.984633	0.989985	0.999539	0.981518
	163900	3.98036e+07	2.7324e+07	2.50828e+07	1.74257e+07	2.74493e+07		163900	0.992234	0.984633	0.990006	0.999539	0.981602
	164000	3.98036e+07	2.7324e+07	2.50828e+07	1.74257e+07	2.74493e+07		164000	0.992234	0.984633	0.990006	0.999539	0.981602
	164100	3.98036e+07	2.7324e+07	2.50828e+07	1.74257e+07	2.74493e+07		164100	0.992234	0.984633	0.990006	0.999539	0.981602
	164200	3.98036e+07	2.7324e+07	2.50828e+07	1.74257e+07	2.74493e+07		164200	0.992234	0.984633	0.990006	0.999539	0.981602
	164300	3.98052e+07	2.7326e+07	2.50828e+07	1.74257e+07	2.74493e+07		164300	0.992274	0.984708	0.990006	0.999539	0.981602
	164400	3.98052e+07	2.73289e+07	2.50841e+07	1.74257e+07	2.74493e+07		164400	0.992274	0.984813	0.990056	0.999539	0.981602
	164500	3.98052e+07	2.73329e+07	2.50841e+07	1.74257e+07	2.7456e+07		164500	0.992274	0.984954	0.990056	0.999539	0.98184
	164600	3.98052e+07	2.73329e+07	2.50866e+07	1.74257e+07	2.7456e+07		164600	0.992274	0.984954	0.990156	0.999539	0.98184
	164700	3.98085e+07	2.73357e+07	2.50866e+07	1.74257e+07	2.7456e+07		164700	0.992356	0.985057	0.990156	0.999539	0.98184
	164800	3.98085e+07	2.73357e+07	2.50866e+07	1.74257e+07	2.74584e+07		164800	0.992356	0.985057	0.990156	0.999539	0.981927
	164900	3.98085e+07	2.73357e+07	2.50866e+07	1.74257e+07	2.74584e+07		164900	0.992356	0.985057	0.990156	0.999539	0.981927
	165000	3.98085e+07	2.73357e+07	2.50866e+07	1.74257e+07	2.74634e+07		165000	0.992356	0.985057	0.990156	0.999539	0.982105
	165100	3.98085e+07	2.73357e+07	2.50866e+07	1.74257e+07	2.74634e+07		165100	0.992356	0.985057	0.990156	0.999539	0.982105
	165200	3.98085e+07	2.73357e+07	2.50871e+07	1.74268e+07	2.74634e+07		165200	0.992356	0.985057	0.990178	0.999604	0.982105
	165300	3.98085e+07	2.73357e+07	2.50883e+07	1.74268e+07	2.74634e+07		165300	0.992356	0.985057	0.990223	0.999604	0.982105
	165400	3.98085e+07	2.73357e+07	2.50883e+07	1.74268e+07	2.74634e+07		165400	0.992356	0.985057	0.990223	0.999604	0.982105
	165500	3.98085e+07	2.73357e+07	2.50886e+07	1.74268e+07	2.74634e+07		165500	0.992356	0.985057	0.990236	0.999604	0.982105
	165600	3.98085e+07	2.73357e+07	2.50886e+07	1.74268e+07	2.74634e+07		165600	0.992356	0.985057	0.990236	0.999604	0.982105
	165700	3.98085e+07	2.73403e+07	2.50886e+07	1.74268e+07	2.74634e+07		165700	0.992356	0.985223	0.990236	0.999604	0.982105
	165800	3.98085e+07	2.73403e+07	2.50886e+07	1.74268e+07	2.74634e+07		165800	0.992356	0.985223	0.990236	0.999604	0.982105
	165900	3.98085e+07	2.73403e+07	2.50895e+07	1.74268e+07	2.74634e+07		165900	0.992356	0.985223	0.990272	0.999604	0.982105
	166000	3.98085e+07	2.73403e+07	2.50895e+07	1.74268e+07	2.74634e+07		166000	0.992356	0.985223	0.990272	0.999604	0.982105
	166100	3.98085e+07	2.73403e+07	2.50895e+07	1.74268e+07	2.74634e+07		166100	0.992356	0.985223	0.990272	0.999604	0.982105
	166200	3.98147e+07	2.73403e+07	2.50941e+07	1.74268e+07	2.74634e+07		166200	0.992511	0.985223	0.990452	0.999604	0.982105
	166300	3.98186e+07	2.73403e+07	2.50941e+07	1.74268e+07	2.74634e+07		166300	0.992608	0.985223	0.990452	0.999604	0.982105
	166400	3.98223e+07	2.73403e+07	2.50962e+07	1.74268e+07	2.74634e+07		166400	0.992702	0.985223	0.990537	0.999604	0.982105
	166500	3.98223e+07	2.73419e+07	2.50962e+07	1.74268e+07	2.74674e+07		166500	0.992702	0.985279	0.990537	0.999604	0.982249
	166600	3.98223e+07	2.73419e+07	2.50962e+07	1.74268e+07	2.74674e+07		166600	0.992702	0.985279	0.990537	0.999604	0.982249
	166700	3.98246e+07	2.73419e+07	2.50962e+07	1.74268e+07	2.74696e+07		166700	0.992759	0.985279	0.990537	0.999604	0.982327
	166800	3.9829e+07	2.73419e+07	2.50971e+07	1.74268e+07	2.74696e+07		166800	0.992868	0.985279	0.99057	0.999604	0.982327
	166900	3.9829e+07	2.73419e+07	2.50971e+07	1.74268e+07	2.74696e+07		166900	0.992868	0.985279	0.99057	0.999604	0.982327
	167000	3.98335e+07	2.73419e+07	2.50971e+07	1.74268e+07	2.74696e+07		167000	0.992981	0.985279	0.99057	0.999604	0.982327
	167100	3.98335e+07	2.73419e+07	2.50979e+07	1.74268e+07	2.74714e+07		167100	0.992981	0.985279	0.990602	0.999604	0.982391
	167200	3.98335e+07	2.73419e+07	2.50996e+07	1.74268e+07	2.74714e+07		167200	0.992981	0.985279	0.990669	0.999604	0.982391
	167300	3.98335e+07	2.73419e+07	2.50996e+07	1.74268e+07	2.74714e+07		167300	0.992981	0.985279	0.990669	0.999604	0.982391
	167400	3.98335e+07	2.73419e+07	2.50996e+07	1.74268e+07	2.74794e+07		167400	0.992981	0.985279	0.990669	0.999604	0.982679
	167500	3.98335e+07	2.73419e+07	2.51038e+07	1.74268e+07	2.74794e+07		167500	0.992981	0.985279	0.990835	0.999604	0.982679
	167600	3.98353e+07	2.73435e+07	2.51038e+07	1.74268e+07	2.74794e+07		167600	0.993025	0.985335	0.990835	0.999604	0.982679
	167700	3.98353e+07	2.73435e+07	2.51038e+07	1.74268e+07	2.74814e+07		167700	0.993025	0.985335	0.990835	0.999604	0.982749
	167800	3.98353e+07	2.73435e+07	2.5105e+07	1.74268e+07	2.74814e+07		167800	0.993025	0.985335	0.990883	0.999604	0.982749
	167900	3.98353e+07	2.73435e+07	2.5105e+07	1.74268e+07	2.74814e+07		167900	0.993025	0.985335	0.990883	0.999604	0.982749
	168000	3.98353e+07	2.73435e+07	2.51058e+07	1.74268e+07	2.74814e+07		168000	0.993025	0.985335	0.990915	0.999604	0.982749
	168100	3.98391e+07	2.73435e+07	2.51058e+07	1.74268e+07	2.74845e+07		168100	0.993121	0.985335	0.990915	0.999604	0.982859
	168200	3.98391e+07	2.73533e+07	2.51058e+07	1.74268e+07	2.74872e+07		168200	0.993121	0.985691	0.990915	0.999604	0.982955
	168300	3.98422e+07	2.73577e+07	2.51058e+07	1.74268e+07	2.74872e+07		168300	0.993197	0.985848	0.990915	0.999604	0.982955
	168400	3.98459e+07	2.73577e+07	2.51072e+07	1.74268e+07	2.74872e+07		168400	0.99329	0.985848	0.990968	0.999604	0.982955
	168500	3.98459e+07	2.73577e+07	2.51072e+07	1.74268e+07	2.74872e+07		168500	0.99329	0.985848	0.990968	0.999604	0.982955
	168600	3.98459e+07	2.73629e+07	2.51072e+07	1.74268e+07	2.74872e+07		168600	0.99329	0.986037	0.990968	0.999604	0.982955
	168700	3.98459e+07	2.73629e+07	2.51081e+07	1.74268e+07	2.74872e+07		168700	0.99329	0.986037	0.991004	0.999604	0.982955
	168800	3.98459e+07	2.73629e+07	2.5113e+07	1.74268e+07	2.74872e+07		168800	0.99329	0.986037	0.9912	0.999604	0.982955
	168900	3.98479e+07	2.73651e+07	2.51157e+07	1.74268e+07	2.74872e+07		168900	0.993339	0.986114	0.991305	0.999604	0.982955
	169000	3.98479e+07	2.73651e+07	2.51157e+07	1.74268e+07	2.74921e+07		169000	0.993339	0.986114	0.991305	0.999604	0.983131
	169100	3.98501e+07	2.73651e+07	2.51157e+07	1.74268e+07	2.74921e+07		169100	0.993395	0.986114	0.991305	0.999604	0.983131
	169200	3.98501e+07	2.73651e+07	2.51165e+07	1.74268e+07	2.74921e+07		169200	0.993395	0.986114	0.991336	0.999604	0.983131
	169300	3.98524e+07	2.73651e+07	2.51165e+07	1.74268e+07	2.74921e+07		169300	0.993452	0.986114	0.991336	0.999604	0.983131
	169400	3.98524e+07	2.73651e+07	2.51168e+07	1.74268e+07	2.74921e+07		169400	0.993452	0.986114	0.99135	0.999604	0.983131
	169500	3.98524e+07	2.73651e+07	2.51168e+07	1.74268e+07	2.74942e+07		169500	0.993452	0.986114	0.99135	0.999604	0.983209
	169600	3.98524e+07	2.73651e+07	2.51168e+07	1.74268e+07	2.74942e+07		169600	0.993452	0.986114	0.99135	0.999604	0.983209
	169700	3.98524e+07	2.73651e+07	2.51168e+07	1.74268e+07	2.74997e+07		169700	0.993452	0.986114	0.99135	0.999604	0.983403
	169800	3.98524e+07	2.73651e+07	2.51185e+07	1.74268e+07	2.75023e+07		169800	0.993452	0.986114	0.991415	0.999604	0.983497
	169900	3.98574e+07	2.73651e+07	2.51185e+07	1.74268e+07	2.75023e+07		169900	0.993575	0.986114	0.991415	0.999604	0.983497
	170000	3.98574e+07	2.73651e+07	2.51191e+07	1.74268e+07	2.75023e+07		170000	0.993575	0.986114	0.991438	0.999604	0.983497
	170100	3.98613e+07	2.73651e+07	2.51191e+07	1.74268e+07	2.75023e+07		170100	0.993674	0.986114	0.991438	0.999604	0.983497
	170200	3.98613e+07	2.73651e+07	2.51191e+07	1.74268e+07	2.75023e+07		170200	0.993674	0.986114	0.991438	0.999604	0.983497
	170300	3.98613e+07	2.73651e+07	2.51193e+07	1.74268e+07	2.75023e+07		170300	0.993674	0.986114	0.991448	0.999604	0.983497
	170400	3.98613e+07	2.73651e+07	2.51208e+07	1.74268e+07	2.75042e+07		170400	0.993674	0.986114	0.991506	0.999604	0.983566
	170500	3.98613e+07	2.73651e+07	2.51208e+07	1.74268e+07	2.75042e+07		170500	0.993674	0.986114	0.991506	0.999604	0.983566
	170600	3.98613e+07	2.73666e+07	2.51225e+07	1.74268e+07	2.75042e+07		170600	0.993674	0.98617	0.991575	0.999604	0.983566
	170700	3.98613e+07	2.73666e+07	2.51228e+07	1.74268e+07	2.75074e+07		170700	0.993674	0.98617	0.991584	0.999604	0.98368
	170800	3.98613e+07	2.73702e+07	2.51228e+07	1.74268e+07	2.75074e+07		170800	0.993674	0.986298	0.991584	0.999604	0.98368
	170900	3.98613e+07	2.73702e+07	2.51242e+07	1.74268e+07	2.75074e+07		170900	0.993674	0.986298	0.991641	0.999604	0.98368
	171000	3.98613e+07	2.73702e+07	2.51242e+07	1.74268e+07	2.75074e+07		171000	0.993674	0.986298	0.991641	0.999604	0.98368
	171100	3.98613e+07	2.73702e+07	2.51267e+07	1.74268e+07	2.75074e+07		171100	0.993674	0.986298	0.991737	0.999604	0.98368
	171200	3.98613e+07	2.73714e+07	2.51316e+07	1.74268e+07	2.75074e+07		171200	0.993674	0.986344	0.991933	0.999604	0.98368
	171300	3.98638e+07	2.73714e+07	2.51326e+07	1.74268e+07	2.75074e+07		171300	0.993736	0.986344	0.991972	0.999604	0.98368
	171400	3.98638e+07	2.73727e+07	2.51326e+07	1.74268e+07	2.75074e+07		171400	0.993736	0.986388	0.991972	0.999604	0.98368
	171500	3.98638e+07	2.73727e+07	2.51348e+07	1.74268e+07	2.75098e+07		171500	0.993736	0.986388	0.99206	0.999604	0.983764
	171600	3.98638e+07	2.73727e+07	2.51367e+07	1.74268e+07	2.75098e+07		171600	0.993736	0.986388	0.992133	0.999604	0.983764
	171700	3.98638e+07	2.73727e+07	2.51389e+07	1.74268e+07	2.75098e+07		171700	0.993736	0.986388	0.992221	0.999604	0.983764
	171800	3.98661e+07	2.73739e+07	2.51392e+07	1.74268e+07	2.75098e+07		171800	0.993793	0.986432	0.992232	0.999604	0.983764
	171900	3.98661e+07	2.73739e+07	2.51392e+07	1.74268e+07	2.75098e+07		171900	0.993793	0.986432	0.992232	0.999604	0.983764
	172000	3.9868e+07	2.73739e+07	2.51392e+07	1.74268e+07	2.75098e+07		172000	0.99384	0.986432	0.992232	0.999604	0.983764
	172100	3.98711e+07	2.73754e+07	2.51392e+07	1.74268e+07	2.75098e+07		172100	0.993916	0.986487	0.992232	0.999604	0.983764
	172200	3.98711e+07	2.73754e+07	2.51392e+07	1.74268e+07	2.75098e+07		172200	0.993916	0.986487	0.992232	0.999604	0.983764
	172300	3.98711e+07	2.73754e+07	2.51393e+07	1.74268e+07	2.75098e+07		172300	0.993916	0.986487	0.992236	0.999604	0.983764
	172400	3.98736e+07	2.73754e+07	2.51395e+07	1.74268e+07	2.75098e+07		172400	0.993981	0.986487	0.992245	0.999604	0.983764
	172500	3.98785e+07	2.73754e+07	2.51413e+07	1.74268e+07	2.75098e+07		172500	0.994103	0.986487	0.992314	0.999604	0.983764
	172600	3.98785e+07	2.73754e+07	2.51423e+07	1.74268e+07	2.75098e+07		172600	0.994103	0.986487	0.992355	0.999604	0.983764
	172700	3.98785e+07	2.73754e+07	2.51423e+07	1.74268e+07	2.75147e+07		172700	0.994103	0.986487	0.992355	0.999604	0.983941
	172800	3.98785e+07	2.73754e+07	2.51429e+07	1.74268e+07	2.75147e+07		172800	0.994103	0.986487	0.99238	0.999604	0.983941
	172900	3.98785e+07	2.7378e+07	2.51431e+07	1.74278e+07	2.75147e+07		172900	0.994103	0.986582	0.992386	0.999659	0.983941
	173000	3.98785e+07	2.7378e+07	2.51431e+07	1.74278e+07	2.75147e+07		173000	0.994103	0.986582	0.992386	0.999659	0.983941
	173100	3.98816e+07	2.7378e+07	2.51431e+07	1.74278e+07	2.75147e+07		173100	0.99418	0.986582	0.992386	0.999659	0.983941
	173200	3.98816e+07	2.73811e+07	2.51468e+07	1.74278e+07	2.75147e+07		173200	0.99418	0.986693	0.992533	0.999659	0.983941
	173300	3.98816e+07	2.73811e+07	2.51476e+07	1.74278e+07	2.75168e+07		173300	0.99418	0.986693	0.992562	0.999659	0.984016
	173400	3.98816e+07	2.73863e+07	2.51479e+07	1.74278e+07	2.75168e+07		173400	0.99418	0.986879	0.992577	0.999659	0.984016
	173500	3.98816e+07	2.73863e+07	2.51479e+07	1.74278e+07	2.75168e+07		173500	0.99418	0.986879	0.992577	0.999659	0.984016
	173600	3.98816e+07	2.73878e+07	2.51523e+07	1.74278e+07	2.75168e+07		173600	0.99418	0.986935	0.992751	0.999659	0.984016
	173700	3.98816e+07	2.73916e+07	2.51523e+07	1.74278e+07	2.75236e+07		173700	0.99418	0.987069	0.992751	0.999659	0.984257
	173800	3.98816e+07	2.73916e+07	2.51523e+07	1.74278e+07	2.75236e+07		173800	0.99418	0.987069	0.992751	0.999659	0.984257
	173900	3.98833e+07	2.73916e+07	2.51523e+07	1.74278e+07	2.75236e+07		173900	0.994222	0.987069	0.992751	0.999659	0.984257
	174000	3.98833e+07	2.73916e+07	2.51523e+07	1.74278e+07	2.75236e+07		174000	0.994222	0.987069	0.992751	0.999659	0.984257
	174100	3.98833e+07	2.73931e+07	2.51523e+07	1.74278e+07	2.75236e+07		174100	0.994222	0.987124	0.992751	0.999659	0.984257
	174200	3.98833e+07	2.7395e+07	2.51523e+07	1.74278e+07	2.75236e+07		174200	0.994222	0.987194	0.992751	0.999659	0.984257
	174300	3.98833e+07	2.7395e+07	2.51523e+07	1.74278e+07	2.75236e+07		174300	0.994222	0.987194	0.992751	0.999659	0.984257
	174400	3.98833e+07	2.7395e+07	2.51526e+07	1.74278e+07	2.75255e+07		174400	0.994222	0.987194	0.992762	0.999659	0.984326
	174500	3.98833e+07	2.7395e+07	2.51526e+07	1.74278e+07	2.75255e+07		174500	0.994222	0.987194	0.992762	0.999659	0.984326
	174600	3.98833e+07	2.7395e+07	2.51526e+07	1.74278e+07	2.75255e+07		174600	0.994222	0.987194	0.992762	0.999659	0.984326
	174700	3.98833e+07	2.7395e+07	2.51526e+07	1.74278e+07	2.75255e+07		174700	0.994222	0.987194	0.992762	0.999659	0.984326
	174800	3.98833e+07	2.7395e+07	2.51529e+07	1.74278e+07	2.75255e+07		174800	0.994222	0.987194	0.992774	0.999659	0.984326
	174900	3.98833e+07	2.7395e+07	2.51529e+07	1.74278e+07	2.75255e+07		174900	0.994222	0.987194	0.992774	0.999659	0.984326
	175000	3.9886e+07	2.7395e+07	2.51529e+07	1.74278e+07	2.75255e+07		175000	0.99429	0.987194	0.992774	0.999659	0.984326
	175100	3.9886e+07	2.73967e+07	2.51529e+07	1.74278e+07	2.75255e+07		175100	0.99429	0.987254	0.992774	0.999659	0.984326
	175200	3.9886e+07	2.73977e+07	2.5154e+07	1.74278e+07	2.75279e+07		175200	0.99429	0.98729	0.992815	0.999659	0.984413
	175300	3.98865e+07	2.73977e+07	2.5154e+07	1.74286e+07	2.75279e+07		175300	0.9943	0.98729	0.992815	0.999709	0.984413
	175400	3.98899e+07	2.73977e+07	2.5154e+07	1.74286e+07	2.75279e+07		175400	0.994387	0.98729	0.992815	0.999709	0.984413
	175500	3.98899e+07	2.73994e+07	2.5154e+07	1.74286e+07	2.75279e+07		175500	0.994387	0.98735	0.992815	0.999709	0.984413
	175600	3.98899e+07	2.73994e+07	2.5154e+07	1.74286e+07	2.75279e+07		175600	0.994387	0.98735	0.992815	0.999709	0.984413
	175700	3.98899e+07	2.73994e+07	2.5154e+07	1.74286e+07	2.75279e+07		175700	0.994387	0.98735	0.992815	0.999709	0.984413
	175800	3.98899e+07	2.73994e+07	2.51552e+07	1.74286e+07	2.75279e+07		175800	0.994387	0.98735	0.992863	0.999709	0.984413
	175900	3.98899e+07	2.73994e+07	2.51552e+07	1.74286e+07	2.75279e+07		175900	0.994387	0.98735	0.992863	0.999709	0.984413
	176000	3.98899e+07	2.73994e+07	2.51557e+07	1.74286e+07	2.75279e+07		176000	0.994387	0.98735	0.992883	0.999709	0.984413
	176100	3.98899e+07	2.73994e+07	2.51565e+07	1.74286e+07	2.75279e+07		176100	0.994387	0.98735	0.992916	0.999709	0.984413
	176200	3.98954e+07	2.73994e+07	2.51565e+07	1.74286e+07	2.75279e+07		176200	0.994523	0.98735	0.992916	0.999709	0.984413
	176300	3.99018e+07	2.73994e+07	2.51565e+07	1.74286e+07	2.75279e+07		176300	0.994684	0.98735	0.992916	0.999709	0.984413
	176400	3.99018e+07	2.74024e+07	2.51577e+07	1.74286e+07	2.75279e+07		176400	0.994684	0.987461	0.992962	0.999709	0.984413
	176500	3.99018e+07	2.74024e+07	2.51577e+07	1.74286e+07	2.75279e+07		176500	0.994684	0.987461	0.992962	0.999709	0.984413
	176600	3.99018e+07	2.74024e+07	2.51577e+07	1.74286e+07	2.75279e+07		176600	0.994684	0.987461	0.992962	0.999709	0.984413
	176700	3.99018e+07	2.74024e+07	2.51577e+07	1.74286e+07	2.75279e+07		176700	0.994684	0.987461	0.992962	0.999709	0.984413
	176800	3.99018e+07	2.74024e+07	2.51577e+07	1.74286e+07	2.75279e+07		176800	0.994684	0.987461	0.992962	0.999709	0.984413
	176900	3.99018e+07	2.74041e+07	2.51577e+07	1.74286e+07	2.75279e+07		176900	0.994684	0.987522	0.992962	0.999709	0.984413
	177000	3.99018e+07	2.74082e+07	2.51577e+07	1.74305e+07	2.75279e+07		177000	0.994684	0.987667	0.992962	0.999814	0.984413
	177100	3.99018e+07	2.74095e+07	2.51577e+07	1.74305e+07	2.75279e+07		177100	0.994684	0.987715	0.992962	0.999814	0.984413
	177200	3.99018e+07	2.74095e+07	2.51582e+07	1.74305e+07	2.75279e+07		177200	0.994684	0.987715	0.992981	0.999814	0.984413
	177300	3.99018e+07	2.74095e+07	2.51611e+07	1.74305e+07	2.75279e+07		177300	0.994684	0.987715	0.993098	0.999814	0.984413
	177400	3.99018e+07	2.74095e+07	2.51611e+07	1.74305e+07	2.75279e+07		177400	0.994684	0.987715	0.993098	0.999814	0.984413
	177500	3.99018e+07	2.74095e+07	2.51611e+07	1.74305e+07	2.753e+07		177500	0.994684	0.987715	0.993098	0.999814	0.984488
	177600	3.99018e+07	2.74095e+07	2.51618e+07	1.74305e+07	2.753e+07		177600	0.994684	0.987715	0.993123	0.999814	0.984488
	177700	3.99018e+07	2.74114e+07	2.51618e+07	1.74305e+07	2.75343e+07		177700	0.994684	0.987783	0.993123	0.999814	0.984641
	177800	3.99018e+07	2.74132e+07	2.51628e+07	1.74305e+07	2.75343e+07		177800	0.994684	0.987848	0.993162	0.999814	0.984641
	177900	3.99065e+07	2.74147e+07	2.51628e+07	1.74305e+07	2.75343e+07		177900	0.994801	0.987903	0.993162	0.999814	0.984641
	178000	3.99065e+07	2.74147e+07	2.51628e+07	1.74305e+07	2.75343e+07		178000	0.994801	0.987903	0.993162	0.999814	0.984641
	178100	3.99065e+07	2.74147e+07	2.5164e+07	1.74305e+07	2.75343e+07		178100	0.994801	0.987903	0.993212	0.999814	0.984641
	178200	3.99065e+07	2.74147e+07	2.51648e+07	1.74305e+07	2.75343e+07		178200	0.994801	0.987903	0.993242	0.999814	0.984641
	178300	3.99065e+07	2.74163e+07	2.51648e+07	1.74305e+07	2.75375e+07		178300	0.994801	0.987959	0.993242	0.999814	0.984756
	178400	3.99095e+07	2.74177e+07	2.51648e+07	1.74305e+07	2.75404e+07		178400	0.994876	0.988012	0.993242	0.999814	0.984861
	178500	3.99095e+07	2.74177e+07	2.51648e+07	1.74305e+07	2.75404e+07		178500	0.994876	0.988012	0.993242	0.999814	0.984861
	178600	3.99116e+07	2.74188e+07	2.51648e+07	1.74305e+07	2.75404e+07		178600	0.994928	0.988052	0.993242	0.999814	0.984861
	178700	3.99116e+07	2.74188e+07	2.51648e+07	1.74305e+07	2.75444e+07		178700	0.994928	0.988052	0.993242	0.999814	0.985002
	178800	3.99116e+07	2.74188e+07	2.51648e+07	1.74305e+07	2.75444e+07		178800	0.994928	0.988052	0.993242	0.999814	0.985002
	178900	3.99116e+07	2.74216e+07	2.51648e+07	1.74305e+07	2.75444e+07		178900	0.994928	0.988153	0.993242	0.999814	0.985002
	179000	3.99116e+07	2.74216e+07	2.51659e+07	1.74305e+07	2.75444e+07		179000	0.994928	0.988153	0.993285	0.999814	0.985002
	179100	3.99116e+07	2.74216e+07	2.51659e+07	1.74305e+07	2.75444e+07		179100	0.994928	0.988153	0.993285	0.999814	0.985002
	179200	3.99116e+07	2.74216e+07	2.51659e+07	1.74305e+07	2.75444e+07		179200	0.994928	0.988153	0.993285	0.999814	0.985002
	179300	3.99136e+07	2.74235e+07	2.51665e+07	1.74305e+07	2.7547e+07		179300	0.994977	0.988218	0.993308	0.999814	0.985095
	179400	3.99136e+07	2.74249e+07	2.51665e+07	1.74305e+07	2.7547e+07		179400	0.994977	0.98827	0.993308	0.999814	0.985095
	179500	3.99136e+07	2.74273e+07	2.51665e+07	1.74305e+07	2.7547e+07		179500	0.994977	0.988357	0.993308	0.999814	0.985095
	179600	3.99136e+07	2.74273e+07	2.5168e+07	1.74305e+07	2.7547e+07		179600	0.994977	0.988357	0.993369	0.999814	0.985095
	179700	3.99136e+07	2.74273e+07	2.5168e+07	1.74305e+07	2.7547e+07		179700	0.994977	0.988357	0.993369	0.999814	0.985095
	179800	3.99147e+07	2.74312e+07	2.5168e+07	1.74305e+07	2.75516e+07		179800	0.995004	0.988499	0.993369	0.999814	0.985261
	179900	3.99147e+07	2.74312e+07	2.51689e+07	1.74305e+07	2.75516e+07		179900	0.995004	0.988499	0.993404	0.999814	0.985261
	180000	3.99147e+07	2.74312e+07	2.51703e+07	1.74305e+07	2.75516e+07		180000	0.995004	0.988499	0.993461	0.999814	0.985261
	180100	3.99147e+07	2.74312e+07	2.51703e+07	1.74307e+07	2.75516e+07		180100	0.995004	0.988499	0.993461	0.99983	0.985261
	180200	3.99147e+07	2.74312e+07	2.51718e+07	1.74307e+07	2.75516e+07		180200	0.995004	0.988499	0.993519	0.99983	0.985261
	180300	3.99147e+07	2.7433e+07	2.51719e+07	1.74307e+07	2.75516e+07		180300	0.995004	0.988562	0.993522	0.99983	0.985261
	180400	3.99147e+07	2.7433e+07	2.51719e+07	1.74307e+07	2.75516e+07		180400	0.995004	0.988562	0.993522	0.99983	0.985261
	180500	3.99147e+07	2.7433e+07	2.51719e+07	1.74307e+07	2.75516e+07		180500	0.995004	0.988562	0.993522	0.99983	0.985261
	180600	3.99147e+07	2.7433e+07	2.51719e+07	1.74307e+07	2.75516e+07		180600	0.995004	0.988562	0.993522	0.99983	0.985261
	180700	3.99147e+07	2.7433e+07	2.51732e+07	1.74307e+07	2.75516e+07		180700	0.995004	0.988562	0.993575	0.99983	0.985261
	180800	3.99147e+07	2.7433e+07	2.51732e+07	1.74307e+07	2.75577e+07		180800	0.995004	0.988562	0.993575	0.99983	0.985476
	180900	3.99147e+07	2.74341e+07	2.5176e+07	1.74307e+07	2.75577e+07		180900	0.995004	0.9886	0.993684	0.99983	0.985476
	181000	3.99147e+07	2.74341e+07	2.51761e+07	1.74307e+07	2.75577e+07		181000	0.995004	0.9886	0.993688	0.99983	0.985476
	181100	3.99147e+07	2.74341e+07	2.51761e+07	1.74307e+07	2.75577e+07		181100	0.995004	0.9886	0.993688	0.99983	0.985476
	181200	3.99147e+07	2.74341e+07	2.51762e+07	1.74307e+07	2.75577e+07		181200	0.995004	0.9886	0.993691	0.99983	0.985476
	181300	3.99147e+07	2.74341e+07	2.51762e+07	1.74307e+07	2.75577e+07		181300	0.995004	0.9886	0.993691	0.99983	0.985476
	181400	3.99147e+07	2.74372e+07	2.51762e+07	1.74307e+07	2.75577e+07		181400	0.995004	0.988714	0.993691	0.99983	0.985476
	181500	3.99147e+07	2.74372e+07	2.51762e+07	1.74307e+07	2.75577e+07		181500	0.995004	0.988714	0.993691	0.99983	0.985476
	181600	3.99147e+07	2.74428e+07	2.51762e+07	1.74307e+07	2.75577e+07		181600	0.995004	0.988916	0.993691	0.99983	0.985476
	181700	3.99175e+07	2.74428e+07	2.51762e+07	1.74307e+07	2.75577e+07		181700	0.995073	0.988916	0.993691	0.99983	0.985476
	181800	3.99175e+07	2.74444e+07	2.51762e+07	1.74307e+07	2.75577e+07		181800	0.995073	0.988972	0.993691	0.99983	0.985476
	181900	3.99175e+07	2.74444e+07	2.51762e+07	1.74307e+07	2.75577e+07		181900	0.995073	0.988972	0.993691	0.99983	0.985476
	182000	3.99175e+07	2.74444e+07	2.51762e+07	1.74307e+07	2.75577e+07		182000	0.995073	0.988972	0.993691	0.99983	0.985476
	182100	3.99175e+07	2.74444e+07	2.51774e+07	1.74307e+07	2.75577e+07		182100	0.995073	0.988972	0.993741	0.99983	0.985476
	182200	3.99175e+07	2.74444e+07	2.51774e+07	1.74307e+07	2.75577e+07		182200	0.995073	0.988972	0.993741	0.99983	0.985476
	182300	3.99185e+07	2.74444e+07	2.51784e+07	1.74307e+07	2.75577e+07		182300	0.995099	0.988972	0.993781	0.99983	0.985476
	182400	3.99217e+07	2.74444e+07	2.51784e+07	1.74307e+07	2.75577e+07		182400	0.99518	0.988972	0.993781	0.99983	0.985476
	182500	3.99217e+07	2.74459e+07	2.51784e+07	1.74307e+07	2.75577e+07		182500	0.99518	0.989027	0.993781	0.99983	0.985476
	182600	3.99217e+07	2.74459e+07	2.51799e+07	1.74307e+07	2.75577e+07		182600	0.99518	0.989027	0.99384	0.99983	0.985476
	182700	3.99217e+07	2.74459e+07	2.51811e+07	1.74307e+07	2.75577e+07		182700	0.99518	0.989027	0.993888	0.99983	0.985476
	182800	3.99217e+07	2.74459e+07	2.51811e+07	1.74307e+07	2.75577e+07		182800	0.99518	0.989027	0.993888	0.99983	0.985476
	182900	3.99217e+07	2.74459e+07	2.51822e+07	1.74307e+07	2.75577e+07		182900	0.99518	0.989027	0.993929	0.99983	0.985476
	183000	3.99217e+07	2.74459e+07	2.51822e+07	1.74307e+07	2.75577e+07		183000	0.99518	0.989027	0.993929	0.99983	0.985476
	183100	3.99217e+07	2.74459e+07	2.51822e+07	1.74307e+07	2.75577e+07		183100	0.99518	0.989027	0.993929	0.99983	0.985476
	183200	3.99217e+07	2.74459e+07	2.51833e+07	1.74307e+07	2.75633e+07		183200	0.99518	0.989027	0.993971	0.99983	0.985678
	183300	3.99217e+07	2.74459e+07	2.5185e+07	1.74307e+07	2.75633e+07		183300	0.99518	0.989027	0.99404	0.99983	0.985678
	183400	3.99217e+07	2.74459e+07	2.5185e+07	1.74307e+07	2.75633e+07		183400	0.99518	0.989027	0.99404	0.99983	0.985678
	183500	3.99217e+07	2.74466e+07	2.51857e+07	1.74307e+07	2.75633e+07		183500	0.99518	0.989054	0.994069	0.99983	0.985678
	183600	3.99217e+07	2.74492e+07	2.51859e+07	1.74307e+07	2.75633e+07		183600	0.99518	0.989145	0.994077	0.99983	0.985678
	183700	3.99217e+07	2.74507e+07	2.51868e+07	1.74307e+07	2.75633e+07		183700	0.99518	0.989202	0.994112	0.99983	0.985678
	183800	3.99217e+07	2.74507e+07	2.51868e+07	1.74307e+07	2.75633e+07		183800	0.99518	0.989202	0.994112	0.99983	0.985678
	183900	3.99217e+07	2.74507e+07	2.51868e+07	1.74327e+07	2.75633e+07		183900	0.99518	0.989202	0.994112	0.999943	0.985678
	184000	3.99217e+07	2.74507e+07	2.51868e+07	1.74327e+07	2.75633e+07		184000	0.99518	0.989202	0.994112	0.999943	0.985678
	184100	3.99217e+07	2.74525e+07	2.51868e+07	1.74327e+07	2.75658e+07		184100	0.99518	0.989264	0.994112	0.999943	0.985769
	184200	3.99217e+07	2.74525e+07	2.51874e+07	1.74327e+07	2.7572e+07		184200	0.99518	0.989264	0.994136	0.999943	0.98599
	184300	3.99217e+07	2.7454e+07	2.51874e+07	1.74327e+07	2.7572e+07		184300	0.99518	0.989319	0.994136	0.999943	0.98599
	184400	3.99217e+07	2.7454e+07	2.51874e+07	1.74327e+07	2.75779e+07		184400	0.99518	0.989319	0.994136	0.999943	0.986201
	184500	3.99217e+07	2.7454e+07	2.51874e+07	1.74327e+07	2.75779e+07		184500	0.99518	0.989319	0.994136	0.999943	0.986201
	184600	3.99217e+07	2.7454e+07	2.51874e+07	1.74327e+07	2.75779e+07		184600	0.99518	0.989319	0.994136	0.999943	0.986201
	184700	3.99217e+07	2.7454e+07	2.51874e+07	1.74327e+07	2.75779e+07		184700	0.99518	0.989319	0.994136	0.999943	0.986201
	184800	3.99217e+07	2.7454e+07	2.51874e+07	1.74327e+07	2.75779e+07		184800	0.99518	0.989319	0.994136	0.999943	0.986201
	184900	3.99217e+07	2.7454e+07	2.51874e+07	1.74327e+07	2.75779e+07		184900	0.99518	0.989319	0.994136	0.999943	0.986201
	185000	3.99217e+07	2.7454e+07	2.51874e+07	1.74327e+07	2.75779e+07		185000	0.99518	0.989319	0.994136	0.999943	0.986201
	185100	3.99217e+07	2.7454e+07	2.51874e+07	1.74327e+07	2.75779e+07		185100	0.99518	0.989319	0.994136	0.999943	0.986201
	185200	3.99217e+07	2.74549e+07	2.51874e+07	1.74327e+07	2.75805e+07		185200	0.99518	0.98935	0.994136	0.999943	0.986294
	185300	3.99217e+07	2.74549e+07	2.51874e+07	1.74327e+07	2.75805e+07		185300	0.99518	0.98935	0.994136	0.999943	0.986294
	185400	3.99217e+07	2.74549e+07	2.51874e+07	1.74327e+07	2.75805e+07		185400	0.99518	0.98935	0.994136	0.999943	0.986294
	185500	3.99217e+07	2.74549e+07	2.51874e+07	1.74327e+07	2.75805e+07		185500	0.99518	0.98935	0.994136	0.999943	0.986294
	185600	3.99217e+07	2.74549e+07	2.51874e+07	1.74327e+07	2.75805e+07		185600	0.99518	0.98935	0.994136	0.999943	0.986294
	185700	3.99217e+07	2.74549e+07	2.51874e+07	1.74327e+07	2.75805e+07		185700	0.99518	0.98935	0.994136	0.999943	0.986294
	185800	3.99217e+07	2.74549e+07	2.51874e+07	1.74327e+07	2.75843e+07		185800	0.99518	0.98935	0.994136	0.999943	0.986428
	185900	3.99217e+07	2.74549e+07	2.51874e+07	1.74327e+07	2.75843e+07		185900	0.99518	0.98935	0.994136	0.999943	0.986428
	186000	3.99217e+07	2.74549e+07	2.51874e+07	1.74327e+07	2.75843e+07		186000	0.99518	0.98935	0.994136	0.999943	0.986428
	186100	3.99217e+07	2.74549e+07	2.51882e+07	1.74327e+07	2.75843e+07		186100	0.99518	0.98935	0.994166	0.999943	0.986428
	186200	3.99217e+07	2.74549e+07	2.51882e+07	1.74327e+07	2.75843e+07		186200	0.99518	0.98935	0.994166	0.999943	0.986428
	186300	3.99217e+07	2.74549e+07	2.51882e+07	1.74327e+07	2.75843e+07		186300	0.99518	0.98935	0.994166	0.999943	0.986428
	186400	3.99217e+07	2.74549e+07	2.51882e+07	1.74327e+07	2.75944e+07		186400	0.99518	0.98935	0.994166	0.999943	0.986789
	186500	3.99217e+07	2.74587e+07	2.51882e+07	1.74327e+07	2.75995e+07		186500	0.99518	0.989489	0.994166	0.999943	0.986971
	186600	3.99217e+07	2.74587e+07	2.51882e+07	1.74327e+07	2.75995e+07		186600	0.99518	0.989489	0.994166	0.999943	0.986971
	186700	3.99217e+07	2.74587e+07	2.51882e+07	1.74327e+07	2.75995e+07		186700	0.99518	0.989489	0.994166	0.999943	0.986971
	186800	3.99217e+07	2.74587e+07	2.51892e+07	1.74327e+07	2.75995e+07		186800	0.99518	0.989489	0.994207	0.999943	0.986971
	186900	3.99217e+07	2.74609e+07	2.51892e+07	1.74327e+07	2.75995e+07		186900	0.99518	0.989566	0.994207	0.999943	0.986971
	187000	3.99217e+07	2.74609e+07	2.51892e+07	1.74327e+07	2.75995e+07		187000	0.99518	0.989566	0.994207	0.999943	0.986971
	187100	3.99217e+07	2.74644e+07	2.51892e+07	1.74327e+07	2.75995e+07		187100	0.99518	0.989695	0.994207	0.999943	0.986971
	187200	3.99217e+07	2.74682e+07	2.51892e+07	1.74327e+07	2.75995e+07		187200	0.99518	0.989831	0.994207	0.999943	0.986971
	187300	3.99217e+07	2.74682e+07	2.51892e+07	1.74327e+07	2.75995e+07		187300	0.99518	0.989831	0.994207	0.999943	0.986971
	187400	3.99217e+07	2.74682e+07	2.51892e+07	1.74327e+07	2.75995e+07		187400	0.99518	0.989831	0.994207	0.999943	0.986971
	187500	3.99217e+07	2.74682e+07	2.51895e+07	1.74327e+07	2.75995e+07		187500	0.99518	0.989831	0.994219	0.999943	0.986971
	187600	3.99217e+07	2.74682e+07	2.51895e+07	1.74327e+07	2.75995e+07		187600	0.99518	0.989831	0.994219	0.999943	0.986971
	187700	3.99228e+07	2.74682e+07	2.51895e+07	1.74327e+07	2.75995e+07		187700	0.995206	0.989831	0.994219	0.999943	0.986971
	187800	3.99228e+07	2.74682e+07	2.51895e+07	1.74327e+07	2.75995e+07		187800	0.995206	0.989831	0.994219	0.999943	0.986971
	187900	3.99228e+07	2.74682e+07	2.51904e+07	1.74327e+07	2.7602e+07		187900	0.995206	0.989831	0.994253	0.999943	0.987063
	188000	3.99228e+07	2.74682e+07	2.51904e+07	1.74327e+07	2.7602e+07		188000	0.995206	0.989831	0.994253	0.999943	0.987063
	188100	3.99241e+07	2.74703e+07	2.51904e+07	1.74327e+07	2.7602e+07		188100	0.995238	0.989905	0.994253	0.999943	0.987063
	188200	3.99241e+07	2.74703e+07	2.51923e+07	1.74327e+07	2.7602e+07		188200	0.995238	0.989905	0.99433	0.999943	0.987063
	188300	3.9925e+07	2.74703e+07	2.51923e+07	1.74327e+07	2.7602e+07		188300	0.995261	0.989905	0.99433	0.999943	0.987063
	188400	3.9925e+07	2.74703e+07	2.51928e+07	1.74327e+07	2.76079e+07		188400	0.995261	0.989905	0.99435	0.999943	0.987271
	188500	3.99291e+07	2.74724e+07	2.51928e+07	1.74327e+07	2.76079e+07		188500	0.995364	0.989984	0.99435	0.999943	0.987271
	188600	3.99291e+07	2.74741e+07	2.51928e+07	1.74327e+07	2.76079e+07		188600	0.995364	0.990044	0.99435	0.999943	0.987271
	188700	3.99291e+07	2.74741e+07	2.51928e+07	1.74327e+07	2.76079e+07		188700	0.995364	0.990044	0.99435	0.999943	0.987271
	188800	3.99291e+07	2.74741e+07	2.51928e+07	1.74327e+07	2.76079e+07		188800	0.995364	0.990044	0.99435	0.999943	0.987271
	188900	3.99291e+07	2.74741e+07	2.51928e+07	1.74327e+07	2.76079e+07		188900	0.995364	0.990044	0.99435	0.999943	0.987271
	189000	3.99291e+07	2.74741e+07	2.5194e+07	1.74327e+07	2.76136e+07		189000	0.995364	0.990044	0.994394	0.999943	0.987477
	189100	3.99291e+07	2.74741e+07	2.5194e+07	1.74327e+07	2.76136e+07		189100	0.995364	0.990044	0.994394	0.999943	0.987477
	189200	3.99291e+07	2.74741e+07	2.5194e+07	1.74327e+07	2.76136e+07		189200	0.995364	0.990044	0.994394	0.999943	0.987477
	189300	3.99291e+07	2.74741e+07	2.5194e+07	1.74327e+07	2.76136e+07		189300	0.995364	0.990044	0.994394	0.999943	0.987477
	189400	3.99316e+07	2.74741e+07	2.51945e+07	1.74337e+07	2.76136e+07		189400	0.995425	0.990044	0.994416	1	0.987477
	189500	3.99316e+07	2.74757e+07	2.51945e+07	1.74337e+07	2.76164e+07		189500	0.995425	0.990102	0.994416	1	0.987578
	189600	3.99316e+07	2.74757e+07	2.51945e+07	1.74337e+07	2.76164e+07		189600	0.995425	0.990102	0.994416	1	0.987578
	189700	3.99316e+07	2.74757e+07	2.51965e+07	1.74337e+07	2.76164e+07		189700	0.995425	0.990102	0.994495	1	0.987578
	189800	3.99316e+07	2.74757e+07	2.51965e+07	1.74337e+07	2.76164e+07		189800	0.995425	0.990102	0.994495	1	0.987578
	189900	3.99316e+07	2.74781e+07	2.51965e+07	1.74337e+07	2.76164e+07		189900	0.995425	0.990189	0.994495	1	0.987578
	190000	3.99316e+07	2.74781e+07	2.51965e+07	1.74337e+07	2.76164e+07		190000	0.995425	0.990189	0.994495	1	0.987578
	190100	3.99316e+07	2.74809e+07	2.51965e+07	1.74337e+07	2.76164e+07		190100	0.995425	0.990289	0.994495	1	0.987578
	190200	3.99316e+07	2.74809e+07	2.51965e+07	1.74337e+07	2.76164e+07		190200	0.995425	0.990289	0.994495	1	0.987578
	190300	3.99316e+07	2.74809e+07	2.51965e+07	1.74337e+07	2.76164e+07		190300	0.995425	0.990289	0.994495	1	0.987578
	190400	3.99316e+07	2.74809e+07	2.51965e+07	1.74337e+07	2.76194e+07		190400	0.995425	0.990289	0.994495	1	0.987683
	190500	3.99316e+07	2.74809e+07	2.51965e+07	1.74337e+07	2.76194e+07		190500	0.995425	0.990289	0.994495	1	0.987683
	190600	3.99316e+07	2.74809e+07	2.51965e+07	1.74337e+07	2.76194e+07		190600	0.995425	0.990289	0.994495	1	0.987683
	190700	3.99316e+07	2.74809e+07	2.51965e+07	1.74337e+07	2.76194e+07		190700	0.995425	0.990289	0.994495	1	0.987683
	190800	3.99316e+07	2.74832e+07	2.51968e+07	1.74337e+07	2.76194e+07		190800	0.995425	0.990371	0.994507	1	0.987683
	190900	3.99316e+07	2.74832e+07	2.51968e+07	1.74337e+07	2.76194e+07		190900	0.995425	0.990371	0.994507	1	0.987683
	191000	3.99316e+07	2.74832e+07	2.51968e+07	1.74337e+07	2.76194e+07		191000	0.995425	0.990371	0.994507	1	0.987683
	191100	3.99316e+07	2.74832e+07	2.51968e+07	1.74337e+07	2.76194e+07		191100	0.995425	0.990371	0.994507	1	0.987683
	191200	3.99316e+07	2.74832e+07	2.51968e+07	1.74337e+07	2.76194e+07		191200	0.995425	0.990371	0.994507	1	0.987683
	191300	3.99316e+07	2.74854e+07	2.51968e+07	1.74337e+07	2.76194e+07		191300	0.995425	0.99045	0.994507	1	0.987683
	191400	3.99316e+07	2.74866e+07	2.51968e+07	1.74337e+07	2.76194e+07		191400	0.995425	0.990495	0.994507	1	0.987683
	191500	3.99316e+07	2.74922e+07	2.51968e+07	1.74337e+07	2.76194e+07		191500	0.995425	0.990695	0.994507	1	0.987683
	191600	3.99326e+07	2.74922e+07	2.51968e+07	1.74337e+07	2.76194e+07		191600	0.995451	0.990695	0.994507	1	0.987683
	191700	3.99326e+07	2.74922e+07	2.51968e+07	1.74337e+07	2.76194e+07		191700	0.995451	0.990695	0.994507	1	0.987683
	191800	3.99359e+07	2.74922e+07	2.51968e+07	1.74337e+07	2.76222e+07		191800	0.995532	0.990695	0.994507	1	0.987784
	191900	3.99359e+07	2.74922e+07	2.51968e+07	1.74337e+07	2.76222e+07		191900	0.995532	0.990695	0.994507	1	0.987784
	192000	3.99377e+07	2.74922e+07	2.51968e+07	1.74337e+07	2.76222e+07		192000	0.995578	0.990695	0.994507	1	0.987784
	192100	3.99377e+07	2.74922e+07	2.51968e+07	1.74337e+07	2.76222e+07		192100	0.995578	0.990695	0.994507	1	0.987784
	192200	3.99377e+07	2.74922e+07	2.51968e+07	1.74337e+07	2.76222e+07		192200	0.995578	0.990695	0.994507	1	0.987784
	192300	3.99377e+07	2.74922e+07	2.51968e+07	1.74337e+07	2.76222e+07		192300	0.995578	0.990695	0.994507	1	0.987784
	192400	3.99377e+07	2.74922e+07	2.51968e+07	1.74337e+07	2.76222e+07		192400	0.995578	0.990695	0.994507	1	0.987784
	192500	3.99417e+07	2.74922e+07	2.51968e+07	1.74337e+07	2.76222e+07		192500	0.995677	0.990695	0.994507	1	0.987784
	192600	3.99417e+07	2.7494e+07	2.51968e+07	1.74337e+07	2.76222e+07		192600	0.995677	0.990761	0.994507	1	0.987784
	192700	3.99417e+07	2.7494e+07	2.51972e+07	1.74337e+07	2.76222e+07		192700	0.995677	0.990761	0.994521	1	0.987784
	192800	3.99417e+07	2.7494e+07	2.51972e+07	1.74337e+07	2.76222e+07		192800	0.995677	0.990761	0.994521	1	0.987784
	192900	3.99417e+07	2.74955e+07	2.51972e+07	1.74337e+07	2.76248e+07		192900	0.995677	0.990816	0.994521	1	0.987877
	193000	3.99453e+07	2.74955e+07	2.51972e+07	1.74337e+07	2.76248e+07		193000	0.995766	0.990816	0.994521	1	0.987877
	193100	3.99453e+07	2.74955e+07	2.51972e+07	1.74337e+07	2.76248e+07		193100	0.995766	0.990816	0.994521	1	0.987877
	193200	3.99453e+07	2.74955e+07	2.51987e+07	1.74337e+07	2.76248e+07		193200	0.995766	0.990816	0.99458	1	0.987877
	193300	3.99453e+07	2.74978e+07	2.51987e+07	1.74337e+07	2.76248e+07		193300	0.995766	0.990898	0.99458	1	0.987877
	193400	3.99453e+07	2.74978e+07	2.51987e+07	1.74337e+07	2.76248e+07		193400	0.995766	0.990898	0.99458	1	0.987877
	193500	3.99453e+07	2.74978e+07	2.51987e+07	1.74337e+07	2.76248e+07		193500	0.995766	0.990898	0.99458	1	0.987877
	193600	3.99453e+07	2.75005e+07	2.51987e+07	1.74337e+07	2.76248e+07		193600	0.995766	0.990994	0.99458	1	0.987877
	193700	3.99453e+07	2.75005e+07	2.51987e+07	1.74337e+07	2.76354e+07		193700	0.995766	0.990994	0.99458	1	0.988256
	193800	3.99453e+07	2.75005e+07	2.51987e+07	1.74337e+07	2.76354e+07		193800	0.995766	0.990994	0.99458	1	0.988256
	193900	3.99453e+07	2.75005e+07	2.51987e+07	1.74337e+07	2.76354e+07		193900	0.995766	0.990994	0.99458	1	0.988256
	194000	3.99472e+07	2.75005e+07	2.51987e+07	1.74337e+07	2.76354e+07		194000	0.995814	0.990994	0.99458	1	0.988256
	194100	3.99472e+07	2.7502e+07	2.51987e+07	1.74337e+07	2.76354e+07		194100	0.995814	0.991048	0.99458	1	0.988256
	194200	3.99472e+07	2.7502e+07	2.5199e+07	1.74337e+07	2.76354e+07		194200	0.995814	0.991048	0.994592	1	0.988256
	194300	3.99472e+07	2.75037e+07	2.5199e+07	1.74337e+07	2.76354e+07		194300	0.995814	0.991108	0.994592	1	0.988256
	194400	3.99472e+07	2.75037e+07	2.5199e+07	1.74337e+07	2.76354e+07		194400	0.995814	0.991108	0.994592	1	0.988256
	194500	3.99472e+07	2.75046e+07	2.5199e+07	1.74337e+07	2.76354e+07		194500	0.995814	0.991142	0.994592	1	0.988256
	194600	3.99472e+07	2.75046e+07	2.5199e+07	1.74337e+07	2.76354e+07		194600	0.995814	0.991142	0.994592	1	0.988256
	194700	3.99472e+07	2.75046e+07	2.5199e+07	1.74337e+07	2.76405e+07		194700	0.995814	0.991142	0.994592	1	0.988438
	194800	3.99472e+07	2.75077e+07	2.5199e+07	1.74337e+07	2.76405e+07		194800	0.995814	0.991254	0.994592	1	0.988438
	194900	3.99472e+07	2.75077e+07	2.5199e+07	1.74337e+07	2.76405e+07		194900	0.995814	0.991254	0.994592	1	0.988438
	195000	3.99472e+07	2.75077e+07	2.5199e+07	1.74337e+07	2.76449e+07		195000	0.995814	0.991254	0.994592	1	0.988597
	195100	3.99488e+07	2.75077e+07	2.5199e+07	1.74337e+07	2.76449e+07		195100	0.995855	0.991254	0.994592	1	0.988597
	195200	3.99517e+07	2.75096e+07	2.5199e+07	1.74337e+07	2.76449e+07		195200	0.995928	0.991321	0.994592	1	0.988597
	195300	3.99517e+07	2.75096e+07	2.51996e+07	1.74337e+07	2.76449e+07		195300	0.995928	0.991321	0.994616	1	0.988597
	195400	3.99527e+07	2.75096e+07	2.51996e+07	1.74337e+07	2.76449e+07		195400	0.995951	0.991321	0.994616	1	0.988597
	195500	3.99527e+07	2.75096e+07	2.52003e+07	1.74337e+07	2.76449e+07		195500	0.995951	0.991321	0.994644	1	0.988597
	195600	3.99527e+07	2.75096e+07	2.52003e+07	1.74337e+07	2.76449e+07		195600	0.995951	0.991321	0.994644	1	0.988597
	195700	3.99527e+07	2.75096e+07	2.52003e+07	1.74337e+07	2.76449e+07		195700	0.995951	0.991321	0.994644	1	0.988597
	195800	3.99527e+07	2.75096e+07	2.52015e+07	1.74337e+07	2.76449e+07		195800	0.995951	0.991321	0.994692	1	0.988597
	195900	3.99562e+07	2.75096e+07	2.52015e+07	1.74337e+07	2.76449e+07		195900	0.996038	0.991321	0.994692	1	0.988597
	196000	3.99581e+07	2.75096e+07	2.52015e+07	1.74337e+07	2.76486e+07		196000	0.996087	0.991321	0.994692	1	0.988728
	196100	3.99581e+07	2.75096e+07	2.52015e+07	1.74337e+07	2.76486e+07		196100	0.996087	0.991321	0.994692	1	0.988728
	196200	3.99581e+07	2.75096e+07	2.52021e+07	1.74337e+07	2.76486e+07		196200	0.996087	0.991321	0.994716	1	0.988728
	196300	3.99581e+07	2.75096e+07	2.52021e+07	1.74337e+07	2.76486e+07		196300	0.996087	0.991321	0.994716	1	0.988728
	196400	3.99581e+07	2.75096e+07	2.52021e+07	1.74337e+07	2.76505e+07		196400	0.996087	0.991321	0.994716	1	0.988798
	196500	3.99581e+07	2.75096e+07	2.52029e+07	1.74337e+07	2.76505e+07		196500	0.996087	0.991321	0.994745	1	0.988798
	196600	3.99581e+07	2.75096e+07	2.52029e+07	1.74337e+07	2.76505e+07		196600	0.996087	0.991321	0.994745	1	0.988798
	196700	3.99581e+07	2.75096e+07	2.52029e+07	1.74337e+07	2.76505e+07		196700	0.996087	0.991321	0.994745	1	0.988798
	196800	3.99581e+07	2.75096e+07	2.52032e+07	1.74337e+07	2.76505e+07		196800	0.996087	0.991321	0.99476	1	0.988798
	196900	3.99581e+07	2.75096e+07	2.52032e+07	1.74337e+07	2.76505e+07		196900	0.996087	0.991321	0.99476	1	0.988798
	197000	3.99581e+07	2.75096e+07	2.52043e+07	1.74337e+07	2.76505e+07		197000	0.996087	0.991321	0.994802	1	0.988798
	197100	3.99581e+07	2.75096e+07	2.52054e+07	1.74337e+07	2.76505e+07		197100	0.996087	0.991321	0.994847	1	0.988798
	197200	3.99581e+07	2.75096e+07	2.52054e+07	1.74337e+07	2.76505e+07		197200	0.996087	0.991321	0.994847	1	0.988798
	197300	3.99581e+07	2.75096e+07	2.52067e+07	1.74337e+07	2.76505e+07		197300	0.996087	0.991321	0.994896	1	0.988798
	197400	3.99581e+07	2.75096e+07	2.52075e+07	1.74337e+07	2.76505e+07		197400	0.996087	0.991321	0.994928	1	0.988798
	197500	3.99581e+07	2.75116e+07	2.52075e+07	1.74337e+07	2.76505e+07		197500	0.996087	0.991393	0.994928	1	0.988798
	197600	3.99581e+07	2.75116e+07	2.52075e+07	1.74337e+07	2.76505e+07		197600	0.996087	0.991393	0.994928	1	0.988798
	197700	3.99581e+07	2.75116e+07	2.52083e+07	1.74337e+07	2.76505e+07		197700	0.996087	0.991393	0.994959	1	0.988798
	197800	3.99581e+07	2.75116e+07	2.52083e+07	1.74337e+07	2.76543e+07		197800	0.996087	0.991393	0.994959	1	0.988934
	197900	3.99581e+07	2.75137e+07	2.52083e+07	1.74337e+07	2.76543e+07		197900	0.996087	0.991472	0.994959	1	0.988934
	198000	3.99581e+07	2.75137e+07	2.52083e+07	1.74337e+07	2.76543e+07		198000	0.996087	0.991472	0.994959	1	0.988934
	198100	3.99581e+07	2.75137e+07	2.52083e+07	1.74337e+07	2.76543e+07		198100	0.996087	0.991472	0.994959	1	0.988934
	198200	3.99581e+07	2.75137e+07	2.52091e+07	1.74337e+07	2.76543e+07		198200	0.996087	0.991472	0.994992	1	0.988934
	198300	3.99581e+07	2.75137e+07	2.52091e+07	1.74337e+07	2.76557e+07		198300	0.996087	0.991472	0.994992	1	0.988982
	198400	3.99581e+07	2.75137e+07	2.52091e+07	1.74337e+07	2.76557e+07		198400	0.996087	0.991472	0.994992	1	0.988982
	198500	3.99581e+07	2.75137e+07	2.52091e+07	1.74337e+07	2.76557e+07		198500	0.996087	0.991472	0.994992	1	0.988982
	198600	3.99581e+07	2.75137e+07	2.52091e+07	1.74337e+07	2.76582e+07		198600	0.996087	0.991472	0.994992	1	0.989072
	198700	3.99581e+07	2.75137e+07	2.52091e+07	1.74337e+07	2.76582e+07		198700	0.996087	0.991472	0.994992	1	0.989072
	198800	3.99581e+07	2.75137e+07	2.5211e+07	1.74337e+07	2.76582e+07		198800	0.996087	0.991472	0.995067	1	0.989072
	198900	3.99581e+07	2.75137e+07	2.5211e+07	1.74337e+07	2.76582e+07		198900	0.996087	0.991472	0.995067	1	0.989072
	199000	3.99581e+07	2.75137e+07	2.5211e+07	1.74337e+07	2.76582e+07		199000	0.996087	0.991472	0.995067	1	0.989072
	199100	3.99581e+07	2.75137e+07	2.5211e+07	1.74337e+07	2.76582e+07		199100	0.996087	0.991472	0.995067	1	0.989072
	199200	3.99581e+07	2.75151e+07	2.5211e+07	1.74337e+07	2.76582e+07		199200	0.996087	0.99152	0.995067	1	0.989072
	199300	3.99581e+07	2.75151e+07	2.5211e+07	1.74337e+07	2.76582e+07		199300	0.996087	0.99152	0.995067	1	0.989072
	199400	3.99581e+07	2.75151e+07	2.5211e+07	1.74337e+07	2.76582e+07		199400	0.996087	0.99152	0.995067	1	0.989072
	199500	3.99581e+07	2.75151e+07	2.5211e+07	1.74337e+07	2.76582e+07		199500	0.996087	0.99152	0.995067	1	0.989072
	199600	3.99581e+07	2.75151e+07	2.52121e+07	1.74337e+07	2.76582e+07		199600	0.996087	0.99152	0.99511	1	0.989072
	199700	3.99581e+07	2.75151e+07	2.52121e+07	1.74337e+07	2.76582e+07		199700	0.996087	0.99152	0.99511	1	0.989072
	199800	3.99581e+07	2.75151e+07	2.52121e+07	1.74337e+07	2.76582e+07		199800	0.996087	0.99152	0.99511	1	0.989072
[truncated: 1,822 more rows]
